# Supplementary material for: Dissecting the organ specificity of insecticide resistance candidate genes in Anopheles gambiae: known and novel candidate genes
Source: BMC Genomics. 2014 Nov 25;15(1):1018. doi: 10.1186/1471-2164-15-1018 (PMC4256904; doi:10.1186/1471-2164-15-1018)
Supplement: Supplementary file 2 — Additional file 2: Table S1: Overview of probes over or under transcribed in each body part for both the resistant and susceptible strains when compared to the whole organism. The local transcription of probes in each of the two mosquito strains is expressed as total number of probes over or under transcribed in a particular body part, compared to the reconstituted whole organism, as a percentage of the total probes on the array. For genes that were represented by multiple probes, an average of all the probes was used. (XLSX 56 KB) [file 12864_2014_6715_MOESM2_ESM.xlsx]

## Sheet: Raw Data
Abdomen Integument	Number Probes	% Total	Number Detoxification probes	% Detoxification	COEs	GSTs	CYPs	UDPs
Overexpressed in Tiassalé	542	3.57	16	7.58294	2	2	9	3
Overexpressed in Ngousso	478	3.15	9	4.2654	1	1	7	0
Overexpressed in both strains	385	2.53	7	3.31754	1	1	5	0
Underexpressed in Tiassalé	N/A	N/A	N/A	N/A	N/A	N/A	N/A	N/A
Underexpressed in Ngoussso	N/A	N/A	N/A	N/A	N/A	N/A	N/A	N/A
Underexpressed in both strains	N/A	N/A	N/A	N/A	N/A	N/A	N/A	N/A
Midgut	Number Probes	% Total	Number Detoxification probes	% Detoxification	COEs	GSTs	CYPs	UDPs
Overexpressed in Tiassalé	624	4.12	29	13.7441	3	8	17	1
Overexpressed in Ngousso	578	3.81	25	11.8483	4	7	13	2
Overexpressed in both strains	423	2.79	19	9.00474	3	6	9	1
Underexpressed in Tiassalé	360	2.37	2	0.947867	0	1	1	0
Underexpressed in Ngoussso	646	4.26	8	3.79147	2	3	2	0
Underexpressed in both strains	329	2.17	1	0.473934	0	0	1 (4G16)	0
Malpighian Tubules	Number Probes	% Total	Number Detoxification probes	% Detoxification	COEs	GSTs	CYPs	UDPs
Overexpressed in Tiassalé	345	2.28	18	8.53081	5	4	8	1
Overexpressed in Ngousso	319	2.1	19	9.00474	4	4	9	2
Overexpressed in both strains	255	1.68	14	6.63507	3	3	7	1
Underexpressed in Tiassalé	N/A	N/A	N/A	N/A	N/A	N/A	N/A	N/A
Underexpressed in Ngoussso	N/A	N/A	N/A	N/A	N/A	N/A	N/A	N/A
Underexpressed in both strains	N/A	N/A	N/A	N/A	N/A	N/A	N/A	N/A
Remaining body parts	Number Probes	% Total	Number Detoxification probes	% Detoxification	COEs	GSTs	CYPs	UDPs
Overexpressed in Tiassalé	403	2.66	4	1.89573	1	3	0	0
Overexpressed in Ngousso	483	3.19	8	3.79147	3	2	3	0
Overexpressed in both strains	208	1.37	3	1.4218	1	3	0	0
Underexpressed in Tiassalé	717	4.72	39	18.4834	6	8	23	2
Underexpressed in Ngoussso	673	4.44	39	18.4834	6	8	22	3
Underexpressed in both strains	546	3.6	31	14.6919	5	7	17	2

## Sheet: Visual Representation
Abdomen Integument	Number Detoxification probes	% Detoxification	Significantly Enriched`
Overexpressed in Tiassalé	16	7.58294	0.0012
Overexpressed in Ngousso	9	4.2654	0.12
Overexpressed in both strains	7	3.31754	0.16
Underexpressed in Tiassalé	0	0
Underexpressed in Ngoussso	0	0
Underexpressed in both strains	0	0
Non-differential	179	84.8341
Midgut
Overexpressed in Tiassalé	29	13.7441	1.8e-09
Overexpressed in Ngousso	25	11.8483	8.97e-09
Overexpressed in both strains	19	9.00474	1.41e-06
Underexpressed in Tiassalé	2	0.947867	0.52
Underexpressed in Ngoussso	8	3.79147	0.94
Underexpressed in both strains	1	0.473934	0.94
Non-differential	127	60.1896
Malpighian Tubules
Overexpressed in Tiassalé	18	8.53081	2.66e-07
Overexpressed in Ngousso	19	9.00474	1.49e-08
Overexpressed in both strains	14	6.63507	2.25e-06
Underexpressed in Tiassalé	0	0
Underexpressed in Ngoussso	0	0
Underexpressed in both strains	0	0
Non-differential	160	75.8294
Remaining body parts
Overexpressed in Tiassalé	4	1.89573	0.65
Overexpressed in Ngousso	8	3.79147	0.21
Overexpressed in both strains	3	1.4218	0.32
Underexpressed in Tiassalé	39	18.4834	1.82e-14
Underexpressed in Ngoussso	39	18.4834	2.22e-15			* p ≤ 0.05
Underexpressed in both strains	31	14.6919	2.85e-12			** p ≤ 0.001
Non-differential	87	41.2322				`Based on hypergeometric test.
*Based on hypergeometric test
