# Supplementary material for: Dissecting the organ specificity of insecticide resistance candidate genes in Anopheles gambiae: known and novel candidate genes
Source: BMC Genomics. 2014 Nov 25;15(1):1018. doi: 10.1186/1471-2164-15-1018 (PMC4256904; doi:10.1186/1471-2164-15-1018)
Supplement: Supplementary file 3 — Additional file 3: Table S2: Genes significantly enriched or depleted in one or more body part compared to the whole organism. AGAP identifiers, description and the body part in which the gene is enriched with log2 fold change (relative to reconstituted whole transcriptome) indicated for each strain. Only probes outside the 95% intervals are listed. Blue indicates cytochrome p450s, green GSTs, purple COEs, orange UDPs and teal carboxylesterases. (XLS 253 KB) [file 12864_2014_6715_MOESM3_ESM.xls]

## Sheet: Sheet1
SystematicName	Tiassale_FC	N.Gusso_FC	Description	Tissue
AGAP000046-RA	2.32833	2.41634	Unknown	Abdomen Integument
AGAP000179-RA	3.6014	2.41769	amidophosphoribosyltransferase	Abdomen Integument
AGAP000179-RB	3.65386	2.32858	amidophosphoribosyltransferase	Abdomen Integument
AGAP000179-RC	3.58383	2.32993	amidophosphoribosyltransferase	Abdomen Integument
AGAP000180-RA	3.35106	2.72681	phosphoribosylaminoimidazole carboxylase	Abdomen Integument
AGAP000211-RA	3.11911	2.63937	triacylglycerol lipase	Abdomen Integument
AGAP000220-RA	2.32869	2.21844	xylulokinase	Abdomen Integument
AGAP000274-RA	4.57881	4.35152	Unknown	Abdomen Integument
AGAP000275-RA	2.76616	2.78212	Epidermal retinal dehydrogenase	Abdomen Integument
AGAP000315-RA	3.37825	3.93488	Clip-domain serine protease	Abdomen Integument
AGAP000327-RA	4.45687	3.95711	tyrosine aminotransferase	Abdomen Integument
AGAP000347-RA	2.8645	3.46733	pyrokinin capa-like	Abdomen Integument
AGAP000466-RA	2.63862	3.22505	acetylcholinesterase	Abdomen Integument
AGAP000572-RA	3.1345	2.70922	Clip-domain serine protease	Abdomen Integument
AGAP000573-RA	4.21244	3.02171	Clip-Domain Serine Protease	Abdomen Integument
AGAP000573-RB	3.88471	3.01522	Clip-Domain Serine Protease	Abdomen Integument
AGAP000629-RA	6.12399	4.09926	Unknown	Abdomen Integument
AGAP000708-RA	3.10156	2.12962	phosphorylase kinase alpha/beta subunit	Abdomen Integument
AGAP000708-RB	3.06563	2.25296	phosphorylase kinase alpha/beta subunit	Abdomen Integument
AGAP000719-RA	2.36677	2.40004	Adenosylhomocysteinase	Abdomen Integument
AGAP000756-RA	3.17322	2.4543	Carboxypeptidase M	Abdomen Integument
AGAP000756-RB	3.04213	2.12629	Carboxypeptidase M	Abdomen Integument
AGAP000806-RA	2.87859	2.4576	Angiopoietin-like 1	Abdomen Integument
AGAP000871-RA	2.88871	4.51447	Unknown	Abdomen Integument
AGAP000877-RA	6.64414	5.31085	CYP4G17	Abdomen Integument
AGAP000987-RA	5.68736	7.02608	control protein HCTL023	Abdomen Integument
AGAP000999-RA	2.41816	2.47792	Toll-like Receptor.	Abdomen Integument
AGAP001065-RA	2.79583	2.9786	glycine hydroxymethyltransferase	Abdomen Integument
AGAP001065-RB	2.81506	2.99308	glycine hydroxymethyltransferase	Abdomen Integument
AGAP001065-RC	2.74992	2.97472	glycine hydroxymethyltransferase	Abdomen Integument
AGAP001065-RD	2.80816	3.02923	glycine hydroxymethyltransferase	Abdomen Integument
AGAP001065-RE	2.694	2.9703	glycine hydroxymethyltransferase	Abdomen Integument
AGAP001065-RF	2.696	2.93032	glycine hydroxymethyltransferase	Abdomen Integument
AGAP001065-RG	2.6801	2.96138	glycine hydroxymethyltransferase	Abdomen Integument
AGAP001065-RH	2.62629	2.93943	glycine hydroxymethyltransferase	Abdomen Integument
AGAP001076-RA	5.89934	6.54793	CYP4G16	Abdomen Integument
AGAP001076-RB	5.7109	5.72618	CYP4G16	Abdomen Integument
AGAP001076-RC	5.67834	5.98894	CYP4G16	Abdomen Integument
AGAP001076-RD	4.19879	4.27846	CYP4G16	Abdomen Integument
AGAP001116-RA	3.2298	3.09886	D-amino-acid oxidase	Abdomen Integument
AGAP001181-RA	2.83952	2.2209	Unknown	Abdomen Integument
AGAP001200-RA	3.68366	4.38683	glycogen debranching enzyme	Abdomen Integument
AGAP001200-RB	3.85401	4.20065	glycogen debranching enzyme	Abdomen Integument
AGAP001281-RA	2.67356	2.76455	Potassium inwardly-rectifying channel subfamily J	Abdomen Integument
AGAP001281-RB	2.7092	2.74066	Potassium inwardly-rectifying channel subfamily J	Abdomen Integument
AGAP001365-RA	3.76475	3.23253	Unknown	Abdomen Integument
AGAP001376-RA	2.90003	3.67512	serine protease inhibitor (serpin)	Abdomen Integument
AGAP001377-RA	3.00843	2.78252	Serine Protease Inhibitor (serpin) homologue - unlikely to be inhibitory.	Abdomen Integument
AGAP001473-RA	6.52468	4.51218	propionyl-CoA synthetase	Abdomen Integument
AGAP001476-RA	2.95063	2.43424	Innexin inx2	Abdomen Integument
AGAP001520-RA	3.33551	3.69398	protein phosphatase 1, regulatory (inhibitor) subunit 3	Abdomen Integument
AGAP001520-RB	3.73965	2.22288	protein phosphatase 1, regulatory (inhibitor) subunit 3	Abdomen Integument
AGAP001627-RA	3.15961	2.46572	solute carrier family 7 (cationic amino acid transporter, y+ system)	Abdomen Integument
AGAP001652-RA	2.65785	2.78993	Lipase 3	Abdomen Integument
AGAP001713-RA	2.74833	3.07737	stearoyl-CoA desaturase (delta-9 desaturase)	Abdomen Integument
AGAP001713-RB	2.73568	3.02303	stearoyl-CoA desaturase (delta-9 desaturase)	Abdomen Integument
AGAP001713-RC	2.64664	3.03374	stearoyl-CoA desaturase (delta-9 desaturase)	Abdomen Integument
AGAP001713-RD	2.78078	3.05574	stearoyl-CoA desaturase (delta-9 desaturase)	Abdomen Integument
AGAP001719-RA	2.79586	2.29926	Unknown	Abdomen Integument
AGAP001763-RA	3.23648	2.15103	solute carrier family 27 (fatty acid transporter), member 1/4	Abdomen Integument
AGAP001768-RA	3.80496	2.76492	Gamma-interferon-inducible lysosomal thiol reductase	Abdomen Integument
AGAP001768-RB	3.86156	2.86848	Gamma-interferon-inducible lysosomal thiol reductase	Abdomen Integument
AGAP001899-RA	9.00705	8.59851	fatty acid synthase, animal type	Abdomen Integument
AGAP001981-RA	3.84589	3.18736	Unknown	Abdomen Integument
AGAP001981-RB	3.7301	3.17504	Unknown	Abdomen Integument
AGAP001981-RC	3.73317	3.23988	Unknown	Abdomen Integument
AGAP001981-RD	3.72333	3.21465	Unknown	Abdomen Integument
AGAP001982-RA	3.01053	2.12965	Unknown	Abdomen Integument
AGAP002091-RA	2.64341	2.54287	phosphoribosylformylglycinamidine synthase	Abdomen Integument
AGAP002156-RA	4.03229	4.62678	putative gonadotrophin releasing hormone receptor 1	Abdomen Integument
AGAP002198-RA	3.59887	3.58357	glycine N-methyltransferase	Abdomen Integument
AGAP002268-RA	3.93782	3.69562	Unknown	Abdomen Integument
AGAP002341-RA	3.79077	2.93146	Unknown	Abdomen Integument
AGAP002425-RA	4.33831	2.64544	Cysteine sulfinic acid decarboxylase	Abdomen Integument
AGAP002503-RA	3.02731	3.82911	4-coumarate:CoA ligase	Abdomen Integument
AGAP002518-RA	2.41986	2.93683	delta-1-pyrroline-5-carboxylate synthetase	Abdomen Integument
AGAP002534-RB	3.13874	2.20719	dihydropteridine reductase	Abdomen Integument
AGAP002542-RA	3.10682	2.1884	leucine-rich immune protein (Coil-less)	Abdomen Integument
AGAP002564-RA	4.00932	4.55265	fructose-bisphosphate aldolase, class I	Abdomen Integument
AGAP002632-RA	2.397	2.52171	Unknown	Abdomen Integument
AGAP002720-RA	4.38341	3.09047	cathepsin O	Abdomen Integument
AGAP002721-RA	6.24449	6.15559	tryptophan 2,3-dioxygenase	Abdomen Integument
AGAP002757-RA	2.63509	2.93901	Unknown	Abdomen Integument
AGAP002890-RA	4.41382	4.55377	Lipid storage droplets surface-binding protein 1	Abdomen Integument
AGAP002890-RB	4.14316	4.43624	Lipid storage droplets surface-binding protein 1	Abdomen Integument
AGAP002898-RA	3.03006	3.01191	GSTZ1	Abdomen Integument
AGAP002898-RB	3.1201	2.66671	GSTZ1	Abdomen Integument
AGAP002898-RC	2.87709	2.81537	GSTZ1	Abdomen Integument
AGAP002898-RD	3.06191	2.65389	GSTZ1	Abdomen Integument
AGAP002925-RA	2.92989	3.31377	poly(U)-specific endoribonuclease	Abdomen Integument
AGAP002925-RB	2.90805	3.21004	poly(U)-specific endoribonuclease	Abdomen Integument
AGAP002925-RC	2.95594	3.27193	poly(U)-specific endoribonuclease	Abdomen Integument
AGAP003015-RA	3.78889	2.35251	argininosuccinate synthase	Abdomen Integument
AGAP003050-RA	4.05699	2.80307	stearoyl-CoA desaturase (delta-9 desaturase)	Abdomen Integument
AGAP003057-RA	3.42356	2.79885	Clip-domain serine protease	Abdomen Integument
AGAP003058-RA	3.18304	3.14988	NA	Abdomen Integument
AGAP003095-RA	4.52103	3.43837	yellow protein	Abdomen Integument
AGAP003151-RA	2.77382	3.20741	Unknown	Abdomen Integument
AGAP003195-RA	8.29991	8.20591	Fatty acyl-CoA elongase	Abdomen Integument
AGAP003196-RA	5.11885	4.34972	Elongation of very long chain fatty acids protein 7	Abdomen Integument
AGAP003197-RA	6.60508	6.56336	Fatty acyl-CoA elongase	Abdomen Integument
AGAP003239-RA	4.3024	4.0993	Meiotic chromosome segregation protein	Abdomen Integument
AGAP003250-RA	2.75831	2.62596	Clip-domain serine protease	Abdomen Integument
AGAP003251-RA	4.09647	3.59051	Clip-domain serine protease	Abdomen Integument
AGAP003261-RA	7.18644	6.19742	Unknown	Abdomen Integument
AGAP003265-RA	2.62729	3.41956	peptidyl-prolyl isomerase D	Abdomen Integument
AGAP003449-RA	3.7326	4.58796	rootletin	Abdomen Integument
AGAP003453-RA	4.62501	4.2253	Unknown	Abdomen Integument
AGAP003487-RA	4.55881	3.47395	Mesenchymal stem cell protein DSCD75	Abdomen Integument
AGAP003492-RA	3.0259	3.2799	Solute carrier family 2, facilitated glucose transporter member 8	Abdomen Integument
AGAP003492-RB	2.732	3.55947	Solute carrier family 2, facilitated glucose transporter member 8	Abdomen Integument
AGAP003492-RC	3.18299	3.2956	Solute carrier family 2, facilitated glucose transporter member 8	Abdomen Integument
AGAP003492-RD	3.25152	3.54438	Solute carrier family 2, facilitated glucose transporter member 8	Abdomen Integument
AGAP003515-RA	6.79563	5.65282	Similar to nitrilase family protein (Nit3)	Abdomen Integument
AGAP003516-RA	3.80723	4.16311	Nitrilase family protein (Nit3)	Abdomen Integument
AGAP003571-RA	3.02157	3.74449	threonine dehydratase	Abdomen Integument
AGAP003571-RB	3.20751	4.40282	threonine dehydratase	Abdomen Integument
AGAP003571-RC	2.9499	3.99396	threonine dehydratase	Abdomen Integument
AGAP003636-RA	2.6719	2.62318	inositol oxygenase	Abdomen Integument
AGAP003687-RA	2.44439	2.34981	glycerol-3-phosphate O-acyltransferase 1/2	Abdomen Integument
AGAP003733-RA	4.266	3.17081	Alpha-tocopherol transfer protein-like protein	Abdomen Integument
AGAP003733-RB	4.36827	3.32849	Alpha-tocopherol transfer protein-like protein	Abdomen Integument
AGAP003814-RA	3.83561	2.23521	very-long-chain (3R)-3-hydroxyacyl-(acyl-carrier protein) dehydratase	Abdomen Integument
AGAP003960-RA	2.84286	3.28254	Unknown	Abdomen Integument
AGAP004220-RA	5.08759	2.30006	Unknown	Abdomen Integument
AGAP004318-RA	3.60511	3.46709	Clip-domain serine protease	Abdomen Integument
AGAP004352-RA	2.93858	3.15785	succinyl-CoA synthetase beta subunit	Abdomen Integument
AGAP004352-RB	2.93289	3.1003	succinyl-CoA synthetase beta subunit	Abdomen Integument
AGAP004451-RA	2.84647	2.73437	UDPglucose--hexose-1-phosphate uridylyltransferase	Abdomen Integument
AGAP004531-RA	6.46415	2.91642	Cathepsin B precursor	Abdomen Integument
AGAP004620-RA	5.36278	2.85965	Envelysin	Abdomen Integument
AGAP004638-RA	2.30855	2.32881	Unknown	Abdomen Integument
AGAP004674-RA	2.91436	3.22709	Phenoloxidase inhibitor protein	Abdomen Integument
AGAP004719-RA	2.80436	2.68623	Clip-Domain Serine Protease	Abdomen Integument
AGAP004731-RA	2.35995	2.7845	secretory phospholipase A2	Abdomen Integument
AGAP004742-RA	2.59876	2.85752	pyruvate carboxylase	Abdomen Integument
AGAP004742-RB	2.56696	2.82256	pyruvate carboxylase	Abdomen Integument
AGAP004787-RA	8.09149	6.08135	fatty acyl-CoA reductase	Abdomen Integument
AGAP004794-RA	3.16818	3.88178	pancreatic triacylglycerol lipase	Abdomen Integument
AGAP004802-RA	3.76642	3.76161	4-hydroxyphenylpyruvate dioxygenase	Abdomen Integument
AGAP004845-RA	2.47326	2.43376	scavenger receptor class B member	Abdomen Integument
AGAP004845-RB	2.40315	2.42905	scavenger receptor class B member	Abdomen Integument
AGAP004855-RA	3.7736	3.297	Clip-Domain Serine Protease	Abdomen Integument
AGAP004936-RA	2.75495	2.70112	Unknown	Abdomen Integument
AGAP004948-RA	2.70612	2.51275	duplex-specific nuclease	Abdomen Integument
AGAP005009-RA	3.30751	2.97772	pyrroline-5-carboxylate reductase	Abdomen Integument
AGAP005124-RA	2.84321	2.34778	Unknown	Abdomen Integument
AGAP005153-RA	3.99052	4.29957	cysteine dioxygenase	Abdomen Integument
AGAP005153-RB	4.05802	4.13886	cysteine dioxygenase	Abdomen Integument
AGAP005175-RA	3.41118	3.5649	acetyl-CoA carboxylase / biotin carboxylase	Abdomen Integument
AGAP005175-RB	3.39642	3.62793	acetyl-CoA carboxylase / biotin carboxylase	Abdomen Integument
AGAP005335-RA	2.59005	2.29017	C-Type Lectin (CTL)	Abdomen Integument
AGAP005456-RA	3.29987	3.13946	cuticular protein 15 RR-1 family	Abdomen Integument
AGAP005512-RA	4.75711	4.51952	elongation of very long chain fatty acids protein	Abdomen Integument
AGAP005526-RA	3.49499	2.2524	cubilin	Abdomen Integument
AGAP005563-RA	3.03203	2.62648	facilitated trehalose transporter Tret1	Abdomen Integument
AGAP005563-RB	3.32533	2.6221	facilitated trehalose transporter Tret1	Abdomen Integument
AGAP005563-RC	3.27905	2.67172	facilitated trehalose transporter Tret1	Abdomen Integument
AGAP005620-RA	3.24697	2.85704	attacin anti-microbial peptide	Abdomen Integument
AGAP005625-RA	2.43479	2.51496	Class A Scavenger Receptor (SRCR domain) with Serine Protease domain.	Abdomen Integument
AGAP005625-RB	2.74946	2.93194	Class A Scavenger Receptor (SRCR domain) with Serine Protease domain.	Abdomen Integument
AGAP005693-RA	3.63032	2.72279	leucine-rich immune protein (Coil-less)	Abdomen Integument
AGAP005712-RA	3.23171	2.12453	phenylalanine-4-hydroxylase	Abdomen Integument
AGAP005712-RB	3.18417	2.20332	phenylalanine-4-hydroxylase	Abdomen Integument
AGAP005712-RC	3.14283	2.15714	phenylalanine-4-hydroxylase	Abdomen Integument
AGAP005848-RA	4.40961	4.39358	ficolin A	Abdomen Integument
AGAP005865-RA	3.89643	3.40228	fumarylacetoacetase	Abdomen Integument
AGAP005889-RA	2.6513	2.76291	Unknown	Abdomen Integument
AGAP005931-RA	3.14908	2.78228	Differentially expressed in FDCP 8 homolog	Abdomen Integument
AGAP005952-RA	5.723	4.4964	Unknown	Abdomen Integument
AGAP005984-RA	4.36765	3.65288	fatty acyl-CoA reductase 2	Abdomen Integument
AGAP005984-RB	4.25737	3.27322	fatty acyl-CoA reductase 2	Abdomen Integument
AGAP005985-RA	8.12578	5.96267	fatty acyl-CoA reductase 2	Abdomen Integument
AGAP005986-RA	7.91637	5.78204	fatty acyl-CoA reductase 2	Abdomen Integument
AGAP006000-RA	3.3833	2.63219	cuticular protein RR-1 family (CPR25)	Abdomen Integument
AGAP006047-RA	2.57034	2.47034	CYP4J9	Abdomen Integument
AGAP006275-RA	2.67249	2.75359	Unknown	Abdomen Integument
AGAP006278-RA	2.40125	2.25099	Unknown	Abdomen Integument
AGAP006441-RA	2.62882	2.24741	GTP cyclohydrolase I	Abdomen Integument
AGAP006441-RB	2.96754	2.38204	GTP cyclohydrolase I	Abdomen Integument
AGAP006464-RA	3.6516	2.54706	Unknown	Abdomen Integument
AGAP006569-RA	2.55408	2.61603	acetyl-CoA synthetase	Abdomen Integument
AGAP006610-RA	2.86103	2.12031	Glutaminyl-peptide cyclotransferase precursor	Abdomen Integument
AGAP006723-RA	9.50511	8.95383	COEAE2G	Abdomen Integument
AGAP006921-RA	2.76512	2.29703	Unknown	Abdomen Integument
AGAP006921-RB	2.80402	2.24712	Unknown	Abdomen Integument
AGAP007043-RA	3.17836	2.75171	Unknown	Abdomen Integument
AGAP007043-RB	3.21984	2.81168	Unknown	Abdomen Integument
AGAP007075-RA	3.03948	2.12084	Unknown	Abdomen Integument
AGAP007264-RA	7.23837	6.33904	Elongation of very long chain fatty acids protein 4	Abdomen Integument
AGAP007312-RB	3.26304	3.5073	Unknown	Abdomen Integument
AGAP007312-RC	3.30628	3.75146	Unknown	Abdomen Integument
AGAP007315-RA	3.46621	4.1196	Unknown	Abdomen Integument
AGAP007385-RA	3.51387	3.50534	C-Type Lysozyme.	Abdomen Integument
AGAP007400-RA	4.31449	4.62168	Unknown	Abdomen Integument
AGAP007411-RA	2.77001	4.94815	C-Type Lectin (CTL) - mannose binding	Abdomen Integument
AGAP007453-RA	4.76906	5.19118	leucine-rich immune protein (Short)	Abdomen Integument
AGAP007454-RA	4.86669	4.17182	leucine-rich immune protein (Short)	Abdomen Integument
AGAP007457-RA	7.68352	5.7007	leucine-rich immune protein (Short)	Abdomen Integument
AGAP007583-RA	2.9938	3.20883	Golgi-associated plant pathogenesis-related protein 1	Abdomen Integument
AGAP007583-RB	2.97107	3.00714	Golgi-associated plant pathogenesis-related protein 1	Abdomen Integument
AGAP007584-RA	4.96584	4.45788	Unknown	Abdomen Integument
AGAP007599-RA	3.72253	3.11263	monolysocardiolipin acyltransferase	Abdomen Integument
AGAP007647-RA	2.79062	3.06781	Unknown	Abdomen Integument
AGAP007655-RA	4.51519	3.99953	Brown protein	Abdomen Integument
AGAP007692-RA	3.9168	2.54081	Serine Protease Inhibitor (serpin) homologue - unlikely to be inhibitory.	Abdomen Integument
AGAP007711-RA	2.51504	2.30995	Unknown	Abdomen Integument
AGAP007724-RC	2.41258	2.74198	Glycogenin-1	Abdomen Integument
AGAP007737-RA	3.21938	2.49966	Unknown	Abdomen Integument
AGAP007751-RA	4.02267	5.49403	Unknown	Abdomen Integument
AGAP007939-RA	2.4834	2.24889	starch phosphorylase	Abdomen Integument
AGAP008012-RA	3.49109	2.93011	Unknown	Abdomen Integument
AGAP008013-RA	3.56521	3.81709	Unknown	Abdomen Integument
AGAP008059-RA	4.79414	3.35656	chemosensory protein 3	Abdomen Integument
AGAP008061-RA	3.33477	2.64955	imaginal disc growth factor	Abdomen Integument
AGAP008096-RA	2.41492	2.3724	Unknown	Abdomen Integument
AGAP008113-RA	2.80925	2.99463	Unknown	Abdomen Integument
AGAP008127-RA	3.73162	2.69337	receptor-type tyrosine-protein phosphatase N	Abdomen Integument
AGAP008208-RA	2.98375	2.78426	CYP6Y1	Abdomen Integument
AGAP008225-RA	2.65891	2.72389	trehalose 6-phosphate phosphatase	Abdomen Integument
AGAP008227-RA	3.69394	4.05347	trehalose 6-phosphate synthase/phosphatase	Abdomen Integument
AGAP008299-RA	3.45283	5.5778	Unknown	Abdomen Integument
AGAP008301-RA	3.68776	2.83606	Unknown	Abdomen Integument
AGAP008302-RA	3.07697	4.44417	Unknown	Abdomen Integument
AGAP008363-RA	3.37871	3.4685	Cytochrome b5 outer mitochondrial membrane isoform	Abdomen Integument
AGAP008368-RA	3.46771	4.12974	thioester-containing protein	Abdomen Integument
AGAP008369-RA	6.89001	7.57248	Unknown	Abdomen Integument
AGAP008371-RA	4.05887	2.3429	Unknown	Abdomen Integument
AGAP008403-RA	3.56105	2.5132	Unknown	Abdomen Integument
AGAP008468-RA	9.09174	10.1653	fatty acid synthase, animal type	Abdomen Integument
AGAP008520-RA	2.81257	2.3714	Unknown	Abdomen Integument
AGAP008521-RA	3.38246	4.11139	low density lipoprotein receptor adapter protein 1	Abdomen Integument
AGAP008537-RA	3.34226	2.64286	homocysteine S-methyltransferase	Abdomen Integument
AGAP008570-RA	2.84567	2.62087	Steroid dehydrogenase	Abdomen Integument
AGAP008584-RA	4.32295	3.63037	lysosomal alpha-mannosidase	Abdomen Integument
AGAP008606-RA	3.5495	3.06251	forkhead box protein L	Abdomen Integument
AGAP008614-RA	2.63101	2.7884	Unknown	Abdomen Integument
AGAP008688-RA	4.25016	4.16239	Unknown	Abdomen Integument
AGAP008688-RB	3.61562	3.82898	Unknown	Abdomen Integument
AGAP008783-RA	2.63459	2.35209	arginase	Abdomen Integument
AGAP008807-RA	2.4257	2.30276	Unknown	Abdomen Integument
AGAP008810-RA	3.39176	3.52241	Unknown	Abdomen Integument
AGAP008822-RA	2.35467	2.5963	FK506-binding protein 14	Abdomen Integument
AGAP008873-RA	2.73783	2.49061	Unknown	Abdomen Integument
AGAP009033-RA	3.38552	2.30378	heme peroxidase	Abdomen Integument
AGAP009107-RA	3.40145	2.87799	Unknown	Abdomen Integument
AGAP009109-RA	4.61247	3.40248	Unknown	Abdomen Integument
AGAP009110-RA	3.17034	2.56215	Unknown	Abdomen Integument
AGAP009128-RA	3.34766	3.97363	Mitochondrial carnitine/acylcarnitine carrier protein	Abdomen Integument
AGAP009176-RA	3.85836	5.35983	fatty acid synthase, animal type	Abdomen Integument
AGAP009184-RA	2.96866	2.77929	Unknown	Abdomen Integument
AGAP009246-RA	2.39363	2.77656	CYP4C27	Abdomen Integument
AGAP009311-RA	3.63682	3.06482	Tocopherol (alpha) transfer protein-like	Abdomen Integument
AGAP009380-RA	2.32958	3.61072	cellular retinaldehyde-binding protein	Abdomen Integument
AGAP009463-RA	2.37613	2.8271	ATP-binding cassette sub-family G member 1	Abdomen Integument
AGAP009556-RA	3.36538	3.39182	FBN8	Abdomen Integument
AGAP009609-RA	5.90902	5.11334	homogentisate 1,2-dioxygenase	Abdomen Integument
AGAP009670-RA	2.87247	2.70754	Serine Protease Inhibitor (serpin)	Abdomen Integument
AGAP009670-RB	3.05901	3.45771	Serine Protease Inhibitor (serpin)	Abdomen Integument
AGAP009672-RA	2.38838	2.13027	Unknown	Abdomen Integument
AGAP009685-RA	2.70748	2.13809	aspartate aminotransferase, mitochondrial	Abdomen Integument
AGAP009786-RA	2.75633	2.72018	phosphoribosylamine--glycine ligase / phosphoribosylglycinamide formyltransfer	Abdomen Integument
AGAP009790-RA	3.87063	2.11904	Obstractor B	Abdomen Integument
AGAP009871-RA	6.36802	5.9869	cuticular protein RR-1 family (CPR75)	Abdomen Integument
AGAP009874-RA	2.9917	5.69958	cuticular protein RR-1 family (CPR76)	Abdomen Integument
AGAP009879-RA	2.55458	3.06774	cuticular protein RR-1 family (CPR81)	Abdomen Integument
AGAP009915-RA	2.40272	2.31685	Unknown	Abdomen Integument
AGAP010021-RA	2.44724	2.69671	Unknown	Abdomen Integument
AGAP010023-RA	2.81966	2.58509	Unknown	Abdomen Integument
AGAP010024-RA	3.72667	3.21575	Unknown	Abdomen Integument
AGAP010046-RA	3.6235	3.25717	Unknown	Abdomen Integument
AGAP010057-RA	8.13088	7.0065	Nicotinic acetylcholine receptor, beta-2 subunit	Abdomen Integument
AGAP010059-RA	6.44488	4.90442	Unknown	Abdomen Integument
AGAP010150-RA	3.44862	3.87649	cytochrome b5-related	Abdomen Integument
AGAP010154-RA	2.4025	2.30651	NA	Abdomen Integument
AGAP010155-RA	2.67334	2.42114	Unknown	Abdomen Integument
AGAP010156-RA	2.74836	2.30664	ATP citrate lyase	Abdomen Integument
AGAP010169-RA	3.69724	2.63985	Unknown	Abdomen Integument
AGAP010178-RA	2.565	2.38471	Unknown	Abdomen Integument
AGAP010193-RA	2.91055	2.45158	C-Type Lectin (CTL) - galactose binding	Abdomen Integument
AGAP010415-RA	2.52138	2.60436	Unknown	Abdomen Integument
AGAP010428-RA	2.88076	2.60777	1,4-alpha-glucan branching enzyme	Abdomen Integument
AGAP010547-RA	2.67807	3.06109	Clip-Domain Serine Protease	Abdomen Integument
AGAP010548-RA	3.64132	3.55725	Unknown	Abdomen Integument
AGAP010581-RA	2.33019	2.12886	Unknown	Abdomen Integument
AGAP010582-RA	4.25439	4.39074	Unknown	Abdomen Integument
AGAP010640-RA	2.64103	3.59977	Unknown	Abdomen Integument
AGAP010646-RA	4.12194	2.53746	Reversion-inducing cysteine-rich protein with Kazal motifs	Abdomen Integument
AGAP010739-RA	2.7628	2.80279	glucose-6-phosphate 1-dehydrogenase	Abdomen Integument
AGAP010816-RA	2.85567	2.27535	thioester-containing protein	Abdomen Integument
AGAP010833-RA	6.56226	5.64298	Clip-Domain Serine Protease	Abdomen Integument
AGAP010968-RA	2.54945	3.91972	Clip-Domain Serine Protease	Abdomen Integument
AGAP011122-RA	2.6646	2.70045	NAD+ kinase	Abdomen Integument
AGAP011161-RA	3.09633	3.04355	transketolase	Abdomen Integument
AGAP011317-RA	2.59965	2.56038	Unknown	Abdomen Integument
AGAP011334-RA	3.00307	3.1341	Failed axon connections protein	Abdomen Integument
AGAP011356-RA	3.92813	2.83143	Unknown	Abdomen Integument
AGAP011571-RA	3.39676	4.00428	Unknown	Abdomen Integument
AGAP011604-RA	3.88841	2.79281	Unknown	Abdomen Integument
AGAP011765-RA	4.21475	2.63779	Spondin-1	Abdomen Integument
AGAP011789-RA	2.57445	2.82192	Clip-Domain Serine Protease	Abdomen Integument
AGAP011790-RB	2.52228	2.87172	Clip-Domain Serine Protease	Abdomen Integument
AGAP011791-RA	3.15329	3.11629	Clip-Domain Serine Protease	Abdomen Integument
AGAP011800-RA	2.4054	2.15319	transaldolase	Abdomen Integument
AGAP011828-RA	2.3045	2.83195	cathepsin L	Abdomen Integument
AGAP012010-RA	2.70115	2.96129	6-phosphofructo-2-kinase / fructose-2,6-bisphosphatase	Abdomen Integument
AGAP012034-RA	2.36327	2.307	Unknown	Abdomen Integument
AGAP012218-RA	3.75167	2.76336	Sugar transporter ERD6-like 6	Abdomen Integument
AGAP012280-RA	3.64084	4.14442	Unknown	Abdomen Integument
AGAP012352-RA	3.25357	4.30473	Niemann-Pick C2 protein	Abdomen Integument
AGAP012388-RA	2.52015	3.22478	Unknown	Abdomen Integument
AGAP012404-RA	2.84938	2.50001	Alanine--glyoxylate aminotransferase 2, mitochondrial	Abdomen Integument
AGAP012405-RA	4.55066	3.68227	Unknown	Abdomen Integument
AGAP012581-RA	4.15046	3.02361	Unknown	Abdomen Integument
AGAP012662-RA	4.27631	4.31448	omega-amidase	Abdomen Integument
AGAP012678-RA	2.71406	2.81667	glucose-6-phosphate 1-dehydrogenase	Abdomen Integument
AGAP012703-RA	2.87959	2.46975	takeout 2	Abdomen Integument
AGAP012801-RA	2.38408	2.36711	omega-amidase	Abdomen Integument
AGAP012843-RA	3.38182	3.73822	Unknown	Abdomen Integument
AGAP012920-RA	3.57126	3.1245	Unknown	Abdomen Integument
AGAP012946-RA	2.63893	3.06647	Unknown	Abdomen Integument
AGAP013005-RA	3.44539	2.50327	Unknown	Abdomen Integument
AGAP013094-RA	9.03957	5.61075	Elongation of very long chain fatty acids protein	Abdomen Integument
AGAP013120-RA	2.69186	3.37183	Chitotriosidase precursor	Abdomen Integument
AGAP013166-RA	3.57887	4.28405	Chitinase-3-like protein 1	Abdomen Integument
AGAP013184-RA	3.82923	2.31516	Clip-Domain Serine Protease	Abdomen Integument
AGAP013185-RA	3.06099	3.97843	Unknown	Abdomen Integument
AGAP013186-RA	4.33925	3.64106	Unknown	Abdomen Integument
AGAP013219-RA	6.68957	3.97273	Elongation of very long chain fatty acids protein 7	Abdomen Integument
AGAP013231-RA	3.67604	4.20194	Nitrilase homolog 2	Abdomen Integument
AGAP013290-RB	3.85121	3.75983	NA	Abdomen Integument
AGAP013348-RA	3.15813	3.8625	Unknown	Abdomen Integument
AGAP013459-RA	2.54631	2.18039	Unknown	Abdomen Integument
AGAP013487-RA	2.9792	2.52344	Unknown	Abdomen Integument
AGAP013491-RA	5.40364	4.20224	Unknown	Abdomen Integument
AGAP013518-RA	3.03241	2.96215	Unknown	Abdomen Integument
AGAP000117-RA	3.60155	2.97241	Wnt inhibitory factor 1	Mal.Tubules
AGAP000131-RA	6.66562	3.95427	Unknown	Mal.Tubules
AGAP000361-RA	4.92713	4.174	Unknown	Mal.Tubules
AGAP000415-RA	7.54189	6.31771	5-hydroxyisourate hydrolase	Mal.Tubules
AGAP000448-RA	3.58047	2.5617	solute carrier family 25 (mitochondrial ornithine transporter) member 2/15	Mal.Tubules
AGAP000603-RA	11.427	5.50362	Unknown	Mal.Tubules
AGAP000604-RA	10.2652	7.1966	Unknown	Mal.Tubules
AGAP000605-RA	13.4532	13.5531	Unknown	Mal.Tubules
AGAP000679-RA	6.72261	7.26254	aminoacylase	Mal.Tubules
AGAP000731-RA	5.14482	3.85808	Unknown	Mal.Tubules
AGAP000732-RA	11.5749	7.20937	Synaptic vesicle protein	Mal.Tubules
AGAP000818-RA	7.12598	4.49262	CYP9K1	Mal.Tubules
AGAP000834-RA	4.89049	3.85876	Unknown	Mal.Tubules
AGAP000834-RB	4.80367	3.98554	Unknown	Mal.Tubules
AGAP001026-RA	4.80606	3.7036	carboxypeptidase A	Mal.Tubules
AGAP001026-RB	4.93618	3.76707	carboxypeptidase A	Mal.Tubules
AGAP001202-RA	6.99644	3.9389	Organic cation transporter	Mal.Tubules
AGAP001251-RA	10.791	5.31954	Eupolytin	Mal.Tubules
AGAP001256-RA	8.33539	6.91766	3'-phosphoadenosine 5'-phosphosulfate synthase	Mal.Tubules
AGAP001256-RB	8.21579	6.81772	3'-phosphoadenosine 5'-phosphosulfate synthase	Mal.Tubules
AGAP001256-RC	8.26672	6.71786	3'-phosphoadenosine 5'-phosphosulfate synthase	Mal.Tubules
AGAP001284-RA	5.84587	4.10892	Potassium inwardly-rectifying channel subfamily J	Mal.Tubules
AGAP001398-RA	3.66444	3.71141	Unknown	Mal.Tubules
AGAP001411-RA	3.63512	2.56202	BCL2/adenovirus E1B 19 kDa protein-interacting protein 3	Mal.Tubules
AGAP001411-RB	3.65356	2.57934	BCL2/adenovirus E1B 19 kDa protein-interacting protein 3	Mal.Tubules
AGAP001422-RA	5.24584	4.39284	Chromosome 10 open reading frame 11	Mal.Tubules
AGAP001531-RA	8.54476	4.94047	Sodium-independent sulfate anion transporter	Mal.Tubules
AGAP001587-RA	4.99749	5.11876	V-type H+-transporting ATPase subunit I	Mal.Tubules
AGAP001588-RA	8.18365	8.18414	V-type H+-transporting ATPase subunit I	Mal.Tubules
AGAP001606-RA	4.84294	3.71818	5-oxoprolinase (ATP-hydrolysing)	Mal.Tubules
AGAP001621-RA	3.45057	3.93603	proline synthetase co-transcribed homolog (bacterial)	Mal.Tubules
AGAP001621-RB	3.40113	3.91064	proline synthetase co-transcribed homolog (bacterial)	Mal.Tubules
AGAP001706-RA	6.62492	5.34065	Unknown	Mal.Tubules
AGAP001823-RA	5.12809	5.04861	V-type H+-transporting ATPase subunit G	Mal.Tubules
AGAP001943-RA	4.97892	5.04369	Unknown	Mal.Tubules
AGAP001965-RA	12.1814	8.50247	Sodium-coupled monocarboxylate transporter 1	Mal.Tubules
AGAP001966-RA	14.2556	10.9422	Sodium-coupled monocarboxylate transporter 1	Mal.Tubules
AGAP002043-RA	5.50866	4.00142	Unknown	Mal.Tubules
AGAP002136-RA	3.42418	2.98479	Unknown	Mal.Tubules
AGAP002324-RA	4.66728	3.66743	mitochondrial sodium/hydrogen exchanger NHA2	Mal.Tubules
AGAP002324-RB	3.58144	4.14069	mitochondrial sodium/hydrogen exchanger NHA2	Mal.Tubules
AGAP002328-RA	13.3035	10.4037	Unknown	Mal.Tubules
AGAP002359-RA	7.15843	4.50872	carbonic anhydrase	Mal.Tubules
AGAP002397-RA	3.95994	2.84589	60kDa lysophospholipase	Mal.Tubules
AGAP002401-RA	3.79987	4.14577	V-type H+-transporting ATPase subunit E	Mal.Tubules
AGAP002493-RA	3.06298	2.5737	Unknown	Mal.Tubules
AGAP002536-RA	6.36352	3.02168	Unknown	Mal.Tubules
AGAP002587-RA	11.7613	9.01561	Unknown	Mal.Tubules
AGAP002624-RA	6.80966	4.72522	solute carrier family 39 (zinc transporter), member 1/2/3	Mal.Tubules
AGAP002624-RB	6.94177	5.08772	solute carrier family 39 (zinc transporter), member 1/2/3	Mal.Tubules
AGAP002629-RA	17.6799	9.41913	Unknown	Mal.Tubules
AGAP002767-RA	3.62831	2.80799	C-4 methylsterol oxidase	Mal.Tubules
AGAP002767-RB	3.71492	2.94528	C-4 methylsterol oxidase	Mal.Tubules
AGAP002826-RA	13.591	11.3774	Unknown	Mal.Tubules
AGAP002884-RA	4.5427	4.35748	V-type H+-transporting ATPase subunit B	Mal.Tubules
AGAP003000-RA	5.04281	3.16373	MFS transporter, PCFT/HCP family, solute carrier family 46 (folate transporter	Mal.Tubules
AGAP003153-RA	4.85161	5.1405	V-type proton ATPase catalytic subunit A	Mal.Tubules
AGAP003153-RB	4.9521	5.21354	V-type proton ATPase catalytic subunit A	Mal.Tubules
AGAP003153-RC	4.90389	5.32435	V-type proton ATPase catalytic subunit A	Mal.Tubules
AGAP003153-RD	4.91202	5.45835	V-type proton ATPase catalytic subunit A	Mal.Tubules
AGAP003176-RA	7.46617	4.17655	solute carrier family 23 (nucleobase transporter)	Mal.Tubules
AGAP003358-RA	10.2632	10.3235	Unknown	Mal.Tubules
AGAP003430-RA	3.64199	2.76091	Unknown	Mal.Tubules
AGAP003483-RA	5.92314	6.82535	Unknown	Mal.Tubules
AGAP003554-RA	3.66706	3.16971	Unknown	Mal.Tubules
AGAP003561-RA	2.92442	2.77452	Unknown	Mal.Tubules
AGAP003561-RB	2.98842	2.70988	Unknown	Mal.Tubules
AGAP003757-RA	15.8378	12.3121	Unknown	Mal.Tubules
AGAP003758-RA	3.41611	2.89313	Unknown	Mal.Tubules
AGAP003767-RA	3.88816	3.86125	Unknown	Mal.Tubules
AGAP003869-RA	3.81483	3.63241	cytosol aminopeptidase	Mal.Tubules
AGAP003879-RA	4.80001	4.50996	V-type H+-transporting ATPase S1 subunit	Mal.Tubules
AGAP004107-RA	13.0278	8.75497	Unknown	Mal.Tubules
AGAP004107-RB	13.3492	8.43074	Unknown	Mal.Tubules
AGAP004107-RC	12.4369	8.57949	Unknown	Mal.Tubules
AGAP004107-RD	12.5391	8.71848	Unknown	Mal.Tubules
AGAP004133-RA	11.2842	3.06383	Unknown	Mal.Tubules
AGAP004144-RA	4.29481	5.32384	Unknown	Mal.Tubules
AGAP004156-RA	5.2145	3.81733	synaptic vesicle protein	Mal.Tubules
AGAP004156-RB	5.17373	3.6135	synaptic vesicle protein	Mal.Tubules
AGAP004362-RA	4.68577	3.26331	glutamate dehydrogenase (NAD(P)+)	Mal.Tubules
AGAP004362-RB	4.68403	3.29458	glutamate dehydrogenase (NAD(P)+)	Mal.Tubules
AGAP004394-RA	3.23444	3.31289	dipeptidyl-peptidase III	Mal.Tubules
AGAP004457-RA	3.72036	5.30673	Sugar transporter ERD6-like 4	Mal.Tubules
AGAP004501-RA	6.59824	4.93011	allantoicase	Mal.Tubules
AGAP004603-RA	3.91589	4.78183	ATP-binding cassette sub-family C member 12	Mal.Tubules
AGAP004645-RA	9.45169	5.07345	Juvenile hormone diol kinase	Mal.Tubules
AGAP004988-RA	4.0592	3.9218	Unknown	Mal.Tubules
AGAP005091-RA	3.54282	3.44047	protein GDAP2 homolog	Mal.Tubules
AGAP005091-RB	3.42867	3.29526	protein GDAP2 homolog	Mal.Tubules
AGAP005091-RC	3.4479	3.35186	protein GDAP2 homolog	Mal.Tubules
AGAP005091-RD	3.4328	3.19555	protein GDAP2 homolog	Mal.Tubules
AGAP005091-RE	3.42431	3.24267	protein GDAP2 homolog	Mal.Tubules
AGAP005222-RA	4.55902	3.36508	Unknown	Mal.Tubules
AGAP005222-RB	4.809	3.35047	Unknown	Mal.Tubules
AGAP005238-RA	11.9488	9.20799	solute carrier family 2, facilitated glucose transporter member 3	Mal.Tubules
AGAP005342-RA	3.20465	3.12643	malate synthase	Mal.Tubules
AGAP005600-RA	4.93816	3.88633	sugar transporter ERD6-like 6	Mal.Tubules
AGAP005845-RA	2.9942	3.23416	V-type H+-transporting ATPase subunit C	Mal.Tubules
AGAP005929-RA	4.84283	4.25412	pyridoxine kinase	Mal.Tubules
AGAP005948-RA	4.50671	2.90568	Kynurenine 3-monooxygenase	Mal.Tubules
AGAP005971-RA	3.24621	3.82882	Unknown	Mal.Tubules
AGAP005972-RA	8.98372	7.44311	4-nitrophenylphosphatase	Mal.Tubules
AGAP005972-RB	8.86619	7.2377	4-nitrophenylphosphatase	Mal.Tubules
AGAP006132-RA	10.887	5.98796	ganglioside-induced differentiation-associated-protein 1	Mal.Tubules
AGAP006194-RA	9.09846	9.24332	Unknown	Mal.Tubules
AGAP006327-RA	7.60884	6.24988	leucine-rich immune protein (Short)	Mal.Tubules
AGAP006339-RA	7.18156	3.38239	Unknown	Mal.Tubules
AGAP006389-RA	4.52588	3.6055	Ribonuclease kappa	Mal.Tubules
AGAP006602-RA	4.19636	4.34026	Unknown	Mal.Tubules
AGAP006637-RA	11.6984	9.17689	Oatp58Dc	Mal.Tubules
AGAP006637-RB	11.6974	9.15093	Oatp58Dc	Mal.Tubules
AGAP006638-RA	13.8325	11.064	Oatp58Dc	Mal.Tubules
AGAP006645-RA	3.71023	3.21295	Unknown	Mal.Tubules
AGAP006645-RB	3.67406	3.06213	Unknown	Mal.Tubules
AGAP006645-RC	3.69481	3.02105	Unknown	Mal.Tubules
AGAP006645-RD	3.62216	3.08003	Unknown	Mal.Tubules
AGAP006724-RA	11.2486	6.88765	carboxylesterase	Mal.Tubules
AGAP006725-RA	4.80154	2.79956	carboxylesterase alpha esterase	Mal.Tubules
AGAP006729-RA	3.79047	3.89275	Ester hydrolase C11orf54	Mal.Tubules
AGAP006756-RA	4.53604	3.38655	Unknown	Mal.Tubules
AGAP007110-RA	3.63875	2.59597	protein vein	Mal.Tubules
AGAP007255-RA	4.75548	4.2109	Mitochondrial oxaloacetate transport protein	Mal.Tubules
AGAP007317-RA	3.58595	2.77639	Unknown	Mal.Tubules
AGAP007355-RA	2.93717	2.58973	Cellular retinaldehyde binding protein	Mal.Tubules
AGAP007421-RA	8.02451	4.55318	Similar to mandelate racemase/muconate lactonizing protein	Mal.Tubules
AGAP007423-RA	5.18806	2.63978	chromosome transmission fidelity protein 4	Mal.Tubules
AGAP007601-RA	10.2916	4.76069	Unknown	Mal.Tubules
AGAP007710-RA	5.20556	4.15253	mucolipin	Mal.Tubules
AGAP007732-RA	4.34959	5.69043	Solute carrier family 17, member 5	Mal.Tubules
AGAP007752-RA	14.4038	12.4158	Unknown	Mal.Tubules
AGAP007753-RA	10.0452	7.49686	Unknown	Mal.Tubules
AGAP007807-RA	2.94659	2.68486	F-box and leucine-rich repeat protein 2/20	Mal.Tubules
AGAP007818-RA	10.2553	6.47796	Potassium inwardly-rectifying channel, subfamily J, member 15	Mal.Tubules
AGAP007856-RA	4.14919	4.78156	Sugar transporter ERD6-like 10	Mal.Tubules
AGAP007881-RA	3.03822	2.58562	Steroid dehydrogenase	Mal.Tubules
AGAP007918-RA	3.69453	6.33679	xanthine dehydrogenase/oxidase	Mal.Tubules
AGAP007946-RA	4.72573	4.29192	Unknown	Mal.Tubules
AGAP007990-RA	8.44206	7.27603	UGT308G1	Mal.Tubules
AGAP008021-RA	3.25159	2.54841	CYP12F2	Mal.Tubules
AGAP008210-RA	3.02598	3.03279	CYP6N1	Mal.Tubules
AGAP008213-RA	10.861	13.1577	CYP6M3	Mal.Tubules
AGAP008218-RA	3.51647	6.44291	CYP6Z2	Mal.Tubules
AGAP008217	5.02493	1.90397	CYP6Z3	Mal.Tubules
AGAP008219-RA	6.51888	7.4489	CYP6Z1	Mal.Tubules
AGAP008359-RA	8.3251	5.04314	Sodium-coupled monocarboxylate transporter 1	Mal.Tubules
AGAP008386-RA	6.93802	3.65606	NA	Mal.Tubules
AGAP008387-RA	9.8235	6.2458	Unknown	Mal.Tubules
AGAP008408-RA	8.52795	6.36909	Unknown	Mal.Tubules
AGAP008409-RA	5.80247	4.04298	Unknown	Mal.Tubules
AGAP008409-RB	4.11542	3.82176	Unknown	Mal.Tubules
AGAP008527-RA	3.05539	2.84534	CD63 antigen	Mal.Tubules
AGAP008593-RA	3.97762	2.94991	Unknown	Mal.Tubules
AGAP008627-RA	5.80777	2.83204	Unknown	Mal.Tubules
AGAP008630-RA	3.64992	3.50078	Unknown	Mal.Tubules
AGAP008731-RA	6.77018	3.83624	Laccase-like multicopper oxidase 2	Mal.Tubules
AGAP008900-RA	4.99685	3.02006	facilitated trehalose transporter Tret1-2 homolog	Mal.Tubules
AGAP008940-RA	3.92297	3.65665	solute carrier family 6 (neurotransmitter transporter, GABA) member 6/8/11/12/	Mal.Tubules
AGAP009005-RA	12.9876	9.88516	solute carrier family 30 (zinc transporter), member 2	Mal.Tubules
AGAP009195-RA	3.38621	3.54044	GSTE1	Mal.Tubules
AGAP009196-RA	8.17386	6.60678	GSTE7	Mal.Tubules
AGAP009197-RA	3.98684	6.28502	GSTE3	Mal.Tubules
AGAP009241-RA	7.84023	7.26472	CYP4C36	Mal.Tubules
AGAP009246-RA	3.16289	5.47713	CYP4C27	Mal.Tubules
AGAP009334-RA	3.94328	2.82249	V-type H+-transporting ATPase 21kDa proteolipid subunit	Mal.Tubules
AGAP009486-RA	3.34299	4.06005	V-type H+-transporting ATPase 54 kD subunit	Mal.Tubules
AGAP009551-RA	5.23755	7.72307	sulfotransferase (Sult)	Mal.Tubules
AGAP009616-RA	5.68642	4.41747	Unknown	Mal.Tubules
AGAP009733-RA	4.28531	2.93374	Wingless-type MMTV integration site family, member 6	Mal.Tubules
AGAP009801-RA	3.6654	3.42583	Unknown	Mal.Tubules
AGAP010003-RA	5.45303	3.26823	Unknown	Mal.Tubules
AGAP010048-RA	9.25289	5.97897	Unknown	Mal.Tubules
AGAP010073-RA	4.18428	4.76847	type II pantothenate kinase	Mal.Tubules
AGAP010298-RA	3.2063	4.54636	V-type H+-transporting ATPase subunit D	Mal.Tubules
AGAP010326-RA	3.654	6.39846	aquaporin-8	Mal.Tubules
AGAP010344-RA	3.55231	3.77716	solute carrier family 26, other	Mal.Tubules
AGAP010363-RA	14.771	14.0442	Unknown	Mal.Tubules
AGAP010364-RA	13.3391	13.1491	Unknown	Mal.Tubules
AGAP010365-RB	9.13858	6.93096	Unknown	Mal.Tubules
AGAP010370-RA	4.23681	3.85642	Solute carrier family 17 (anion/sugar transporter), member 5	Mal.Tubules
AGAP010400-RA	5.42699	4.15313	Unknown	Mal.Tubules
AGAP010463-RA	4.72124	3.30504	myo-inositol-1(or 4)-monophosphatase	Mal.Tubules
AGAP010481-RA	7.14606	4.14846	solute carrier family 6 (neurotransmitter transporter, amino acid) member 5/7/	Mal.Tubules
AGAP010596-RA	4.88299	7.67182	alkaline phosphatase	Mal.Tubules
AGAP010766-RA	7.76667	5.04866	Unknown	Mal.Tubules
AGAP010794-RA	9.51673	6.615	Unknown	Mal.Tubules
AGAP010854-RA	7.29488	3.03144	solute carrier family 45, member 1/2/4	Mal.Tubules
AGAP010892-RA	5.26933	5.47875	Synaptic vesicle glycoprotein 2B	Mal.Tubules
AGAP010915-RA	5.17584	4.94389	carboxylesterase	Mal.Tubules
AGAP010973-RA	3.69246	4.3185	Sodium/potassium/calcium exchanger 3	Mal.Tubules
AGAP010975-RA	11.7914	7.68666	Unknown	Mal.Tubules
AGAP010985-RA	4.16654	3.46026	centrosomal protein CEP135	Mal.Tubules
AGAP010986-RA	3.99874	3.07439	Sulfotransferase (Sult)	Mal.Tubules
AGAP011202-RA	7.35874	4.48216	Unknown	Mal.Tubules
AGAP011322-RA	8.88801	7.27847	Fibulin 2	Mal.Tubules
AGAP011388-RA	4.39533	3.19064	solute carrier family 39 (zinc transporter), member 5	Mal.Tubules
AGAP011406-RA	3.30849	3.56078	Unknown	Mal.Tubules
AGAP011426-RA	15.0347	13.0473	Solute carrier family 17 member 5	Mal.Tubules
AGAP011475-RA	4.40439	10.9144	Envelysin	Mal.Tubules
AGAP011615-RA	12.3859	10.1704	Unknown	Mal.Tubules
AGAP011909-RA	9.59279	6.20861	Unknown	Mal.Tubules
AGAP012189-RA	3.33568	2.72948	abhydrolase domain-containing protein 12	Mal.Tubules
AGAP012251-RA	4.09545	4.96997	inorganic phosphate cotransporter	Mal.Tubules
AGAP012357-RA	3.63155	3.20329	Vanin-like protein 1	Mal.Tubules
AGAP012371-RA	8.27232	4.51641	Unknown	Mal.Tubules
AGAP012419-RA	10.5799	7.58264	Feline leukemia virus subgroup C receptor-related protein 1	Mal.Tubules
AGAP012604-RA	13.6312	12.0942	Unknown	Mal.Tubules
AGAP012648-RA	5.62406	2.86233	Unknown	Mal.Tubules
AGAP012761-RA	5.5133	4.58303	Synaptic vesicle protein	Mal.Tubules
AGAP012772-RA	4.02159	3.08707	Unknown	Mal.Tubules
AGAP012800-RA	3.49967	2.64191	Unknown	Mal.Tubules
AGAP012818-RA	8.27518	8.19681	Unknown	Mal.Tubules
AGAP012960-RA	4.42882	4.45122	Unknown	Mal.Tubules
AGAP012996-RA	5.54368	4.22653	Juvenile hormone-inducible protein	Mal.Tubules
AGAP013063-RA	7.14602	5.5821	Synaptic vesicle protein	Mal.Tubules
AGAP013142-RA	7.5196	8.99686	Unknown	Mal.Tubules
AGAP013181-RA	3.84509	3.51698	carboxypeptidase A	Mal.Tubules
AGAP013194-RA	8.9227	11.6018	Unknown	Mal.Tubules
AGAP013201-RA	11.4463	7.9499	Unknown	Mal.Tubules
AGAP013468-RA	5.4276	2.61275	A disintegrin and metallopeptidase domain 9 (meltrin gamma)	Mal.Tubules
AGAP000094-RA	1.74342	1.53744	4-nitrophenylphosphatase	Remaining
AGAP000150-RA	1.7255	1.56384	GSG6 salivary protein	Remaining
AGAP000152-RA	1.54893	1.58911	Unknown	Remaining
AGAP000506-RA	1.57121	1.58489	ATP-binding cassette, sub-family G (WHITE), member 2b	Remaining
AGAP000611-RA	1.50038	1.59516	Unknown	Remaining
AGAP000612-RA	1.5657	1.69435	Unknown	Remaining
AGAP000741-RA	1.57791	1.91573	Unknown	Remaining
AGAP000743-RB	1.5446	1.746	Unknown	Remaining
AGAP001047-RB	1.72273	1.54387	inositol polyphosphate 1-phosphatase	Remaining
AGAP001052-RA	1.64512	1.72561	ubiquitin carboxyl-terminal hydrolase 2/21	Remaining
AGAP001052-RB	1.58451	1.80794	ubiquitin carboxyl-terminal hydrolase 2/21	Remaining
AGAP001052-RC	1.57146	1.65794	ubiquitin carboxyl-terminal hydrolase 2/21	Remaining
AGAP001096-RA	1.62211	1.53846	Unknown	Remaining
AGAP001100-RA	1.49541	1.71991	Unknown	Remaining
AGAP001161-RA	1.56631	1.56749	long wavelength sensitive opsin	Remaining
AGAP001185-RA	1.52621	1.82234	Sodium-coupled monocarboxylate transporter 1	Remaining
AGAP001213-RA	1.53038	1.59044	Unknown	Remaining
AGAP001497-RA	1.5571	1.67346	Alpha-actinin, sarcomeric	Remaining
AGAP001497-RB	1.54058	1.6752	Alpha-actinin, sarcomeric	Remaining
AGAP001497-RC	1.52361	1.66728	Alpha-actinin, sarcomeric	Remaining
AGAP001556-RA	1.6995	1.53945	odorant binding protein antennal	Remaining
AGAP001594-RA	1.68817	1.57101	Unknown	Remaining
AGAP001622-RA	1.57506	1.54781	myosin light chain 5	Remaining
AGAP001624-RA	1.68697	1.69102	Unknown	Remaining
AGAP001799-RA	1.55703	1.83734	tropomyosin 1	Remaining
AGAP001969-RA	1.57614	1.61068	polyubiquitin	Remaining
AGAP002032-RA	1.69141	1.85376	Unknown	Remaining
AGAP002039-RA	1.72609	1.76163	Unknown	Remaining
AGAP002053-RA	1.57993	1.55481	Unknown	Remaining
AGAP002145-RA	1.65578	1.78603	inactivation no afterpotential D protein	Remaining
AGAP002159-RA	1.5332	1.59139	Unknown	Remaining
AGAP002274-RA	1.58263	1.95687	Unknown	Remaining
AGAP002291-RA	1.73995	1.89803	ebony	Remaining
AGAP002355-RB	1.51437	1.64614	glutamine synthetase	Remaining
AGAP002428-RA	1.51595	2.24819	Unknown	Remaining
AGAP002428-RB	1.48619	2.05864	Unknown	Remaining
AGAP002557-RA	1.565	1.65754	glucose dehydrogenase (acceptor)	Remaining
AGAP003027-RA	1.60984	1.88268	dumpy-like protein	Remaining
AGAP003123-RA	1.6124	1.53721	Unknown	Remaining
AGAP003248-RA	1.54135	1.53835	Unknown	Remaining
AGAP003331-RA	1.56138	1.5806	Enolase-phosphatase E1	Remaining
AGAP003502-RA	1.56778	1.60413	heme peroxidase	Remaining
AGAP003513-RB	1.53707	1.85022	Unknown	Remaining
AGAP003530-RA	1.52714	1.56442	odorant binding protein antennal	Remaining
AGAP003675-RB	1.77552	1.58994	corazonin	Remaining
AGAP003753-RA	1.54005	2.32447	Unknown	Remaining
AGAP003753-RB	1.61306	2.41426	Unknown	Remaining
AGAP003773-RA	1.68292	1.68429	Unknown	Remaining
AGAP003773-RB	1.6542	1.70863	Unknown	Remaining
AGAP003774-RA	1.60615	1.70524	Unknown	Remaining
AGAP003775-RA	1.48789	1.66849	Unknown	Remaining
AGAP003777-RB	1.53859	1.70344	Unknown	Remaining
AGAP003778-RA	1.65899	1.73653	Unknown	Remaining
AGAP003831-RA	1.54581	1.74691	Unknown	Remaining
AGAP003860-RC	1.55068	1.57077	proline dehydrogenase	Remaining
AGAP003877-RA	1.49007	1.55597	Unknown	Remaining
AGAP003937-RA	1.66866	1.66015	Unknown	Remaining
AGAP003937-RB	1.64743	1.59796	Unknown	Remaining
AGAP003937-RC	1.62953	1.6875	Unknown	Remaining
AGAP003938-RA	1.62077	1.65748	Unknown	Remaining
AGAP003938-RB	1.50769	1.65163	Unknown	Remaining
AGAP003939-RD	1.54463	1.62046	Unknown	Remaining
AGAP004046-RA	1.57969	1.56272	Mpv17-like protein	Remaining
AGAP004046-RB	1.56166	1.60435	Mpv17-like protein	Remaining
AGAP004046-RC	1.54122	1.5849	Mpv17-like protein	Remaining
AGAP004335-RA	1.4927	1.75043	filamin	Remaining
AGAP004335-RB	1.51962	1.79027	filamin	Remaining
AGAP004335-RC	1.52671	1.78675	filamin	Remaining
AGAP004362-RD	1.49775	1.56078	glutamate dehydrogenase (NAD(P)+)	Remaining
AGAP004399-RA	1.57954	2.10131	2,3-bisphosphoglycerate-dependent phosphoglycerate mutase	Remaining
AGAP004399-RB	1.56739	2.11695	2,3-bisphosphoglycerate-dependent phosphoglycerate mutase	Remaining
AGAP004671-RA	1.53486	1.97844	nuclear pore complex protein Nup160	Remaining
AGAP004685-RA	1.65389	1.77771	DNA replication ATP-dependent helicase Dna2	Remaining
AGAP004685-RB	1.62936	1.71197	DNA replication ATP-dependent helicase Dna2	Remaining
AGAP004702-RA	1.68449	1.70443	Unknown	Remaining
AGAP004846-RA	1.52677	1.61894	Class B Scavenger Receptor (CD36 domain).	Remaining
AGAP004846-RB	1.52244	1.65314	Class B Scavenger Receptor (CD36 domain).	Remaining
AGAP004846-RC	1.49566	1.6868	Class B Scavenger Receptor (CD36 domain).	Remaining
AGAP004859-RA	1.5067	1.71926	serine protease snake	Remaining
AGAP004895-RA	1.54743	1.64906	carbonic anhydrase	Remaining
AGAP004962-RA	1.72031	1.79452	cyclin B	Remaining
AGAP004963-RA	1.58512	1.78331	cyclin B	Remaining
AGAP005057-RA	1.65385	1.76005	Unknown	Remaining
AGAP005079-RC	1.49978	1.83198	guanine nucleotide-binding protein G(q) alpha subunit	Remaining
AGAP005208-RA	1.70052	1.81695	odorant binding protein	Remaining
AGAP005289-RA	1.67577	1.61924	myostatin	Remaining
AGAP005557-RA	1.58046	1.7054	Xenotropic and polytropic retrovirus receptor 1	Remaining
AGAP005807-RC	1.48815	1.56328	Unknown	Remaining
AGAP005808-RA	1.48308	1.68946	Unknown	Remaining
AGAP005834-RA	1.56779	1.56861	carboxylesterase	Remaining
AGAP005842-RA	1.57824	1.62898	Unknown	Remaining
AGAP006032-RA	1.67139	1.69329	Unknown	Remaining
AGAP006075-RA	1.61346	1.66221	odorant binding protein	Remaining
AGAP006080-RA	1.49026	1.61696	odorant binding protein	Remaining
AGAP006126-RA	1.58737	1.82604	ultraviolet wavelength sensitive opsin	Remaining
AGAP006126-RB	1.62631	1.8116	ultraviolet wavelength sensitive opsin	Remaining
AGAP006178-RB	1.58691	1.75774	troponin C	Remaining
AGAP006178-RC	1.55729	1.71872	troponin C	Remaining
AGAP006181-RA	1.67101	1.66322	troponin C	Remaining
AGAP006260-RA	1.70174	1.83677	Z band alternatively spliced PDZ-motif protein 66, isoform B	Remaining
AGAP006260-RD	1.6013	1.86335	Z band alternatively spliced PDZ-motif protein 66, isoform B	Remaining
AGAP006263-RA	1.65141	1.89177	arrestin Arr2-like	Remaining
AGAP006371-RA	1.5807	1.83852	Amyrel	Remaining
AGAP006395-RA	1.59773	1.5531	Phospholipase b, plb1	Remaining
AGAP006419-RA	1.56556	1.64422	Venom allergen	Remaining
AGAP006421-RA	1.63726	1.61526	Venom allergen	Remaining
AGAP006452-RA	1.4962	1.6349	Lethal (2) 01289, isoform B	Remaining
AGAP006467-RA	1.57364	1.70227	Unknown	Remaining
AGAP006480-RA	1.66437	2.0387	Unknown	Remaining
AGAP006480-RB	1.63799	2.0158	Unknown	Remaining
AGAP006635-RA	1.5193	1.60694	Unknown	Remaining
AGAP006772-RA	1.63988	1.75337	Unknown	Remaining
AGAP006901-RA	1.49125	1.7037	Unknown	Remaining
AGAP006901-RC	1.50741	1.67829	Unknown	Remaining
AGAP007061-RA	1.49024	1.55838	Unknown	Remaining
AGAP007135-RA	1.54555	1.62996	tripartite motif-containing protein 71	Remaining
AGAP007158-RA	1.50909	1.59547	Alpha-crystallin B chain	Remaining
AGAP007160-RD	1.54227	2.05605	Alpha-crystallin chain B	Remaining
AGAP007249-RA	1.54818	1.62196	Flightin	Remaining
AGAP007562-RA	1.61136	1.80359	Unknown	Remaining
AGAP007563-RB	1.49336	1.59334	Unknown	Remaining
AGAP007832-RA	1.50213	1.59776	PRKCA-binding protein	Remaining
AGAP007876-RA	1.72475	1.67242	Unknown	Remaining
AGAP007876-RB	1.62319	1.6929	Unknown	Remaining
AGAP007903-RA	1.70725	1.922	Excitatory amino acid transporter 2 isoform 2	Remaining
AGAP007949-RA	1.6427	1.87	Unknown	Remaining
AGAP007980-RA	1.54278	1.59114	Unknown	Remaining
AGAP008056-RA	1.65138	1.82916	Unknown	Remaining
AGAP008278-RA	1.56938	1.60745	Long form D7 salivary protein	Remaining
AGAP008311-RA	1.52271	1.76847	acylphosphatase	Remaining
AGAP008410-RA	1.52873	1.662	Unknown	Remaining
AGAP008993-RA	1.66581	1.62783	ITG-containing peptide	Remaining
AGAP009127-RA	1.53935	2.02827	Unknown	Remaining
AGAP009283-RA	1.48643	1.68141	Unknown	Remaining
AGAP009364-RA	1.50481	1.78623	Unknown	Remaining
AGAP009388-RA	1.5152	1.7062	Unknown	Remaining
AGAP009493-RA	1.55754	1.65309	nicotinic acetylcholine receptor subunit alpha 9	Remaining
AGAP009656-RA	1.59965	1.78736	Unknown	Remaining
AGAP009730-RA	1.49888	1.79018	myosin III	Remaining
AGAP009761-RA	1.53198	1.69395	Unknown	Remaining
AGAP009916-RA	1.52644	1.7252	Unknown	Remaining
AGAP009916-RB	1.64372	1.84918	Unknown	Remaining
AGAP009987-RA	1.62946	1.68431	Unknown	Remaining
AGAP009991-RA	1.60066	1.79786	Cyclophilin B precursor	Remaining
AGAP010018-RA	1.49124	1.77297	DNA replication complex GINS protein pSF2	Remaining
AGAP010032-RA	1.58661	1.68615	Unknown	Remaining
AGAP010066-RA	1.65828	1.89771	Unknown	Remaining
AGAP010089-RA	1.99301	1.68573	short wavelength sensitive opsin	Remaining
AGAP010123-RA	1.50713	1.66654	cuticular protein RR-2 family (CPR131)	Remaining
AGAP010134-RA	1.51364	1.65576	arrestin-1	Remaining
AGAP010232-RA	1.58873	2.39468	all-trans-retinol dehydrogenase (NAD+)	Remaining
AGAP010238-RA	1.57289	1.96937	Unknown	Remaining
AGAP010280-RA	1.62432	1.84013	Yellow protein	Remaining
AGAP010312-RA	1.52878	1.72453	keren	Remaining
AGAP010327-RA	1.80825	1.78441	SH3-binding domain kinase 1	Remaining
AGAP010357-RA	1.53002	1.53688	Unknown	Remaining
AGAP010372-RA	1.5549	1.75758	Solute carrier family 17 (anion/sugar transporter), member 5	Remaining
AGAP010404-RA	1.75659	1.78962	GSTS1_1	Remaining
AGAP010485-RA	1.5341	1.55228	dopamine beta-monooxygenase	Remaining
AGAP010489-RA	1.59844	1.70522	odorant binding protein antennal	Remaining
AGAP010601-RA	1.55851	1.67292	Unknown	Remaining
AGAP010602-RA	1.59665	1.77155	Insulin-like peptide 3 precursor	Remaining
AGAP010604-RA	1.64767	1.64572	Insulin-like peptide 3 precursor	Remaining
AGAP010630-RA	1.74334	1.74421	transient-receptor-potential-like protein	Remaining
AGAP010647-RA	1.71292	1.67445	GSG8	Remaining
AGAP010735-RA	1.52776	1.78218	heme peroxidase	Remaining
AGAP010789-RA	1.78768	1.53976	Unknown	Remaining
AGAP011066-RA	1.62883	1.6095	Aldose reductase	Remaining
AGAP011228-RA	1.51849	1.66685	Unknown	Remaining
AGAP011250-RA	1.66582	1.66585	Unknown	Remaining
AGAP011515-RA	1.48406	1.95229	Cytoplasmic actin	Remaining
AGAP011747-RA	1.52127	1.76444	Unknown	Remaining
AGAP011785-RA	1.53908	1.65335	Clip-Domain Serine Protease	Remaining
AGAP011930-RA	1.50062	1.63656	F-box and leucine-rich repeat protein 9	Remaining
AGAP011971-RA	1.52073	1.75653	Ser/Thr protein phosphatase/nucleotidase	Remaining
AGAP012305-RA	1.4997	2.60252	Muscle LIM protein at 84B	Remaining
AGAP012321-RA	1.5181	1.56459	odorant binding protein	Remaining
AGAP012391-RA	1.66176	1.89249	Unknown	Remaining
AGAP012429-RA	1.52303	1.84195	ionotropic receptor NMDAR2	Remaining
AGAP012466-RA	1.63785	1.74588	cuticular protein RR-2 family (CPR146)	Remaining
AGAP012493-RA	1.56133	1.75373	Unknown	Remaining
AGAP012518-RA	1.5633	1.96798	Unknown	Remaining
AGAP012924-RA	1.54929	1.58056	Arginine kinase	Remaining
AGAP012982-RA	1.71977	1.58831	long wavelength sensitive opsin	Remaining
AGAP012985-RA	1.49797	1.78812	long wavelength sensitive opsin	Remaining
AGAP013043-RA	1.64868	1.78332	Unknown	Remaining
AGAP013256-RA	1.63086	1.61651	Unknown	Remaining
AGAP013481-RA	1.6426	1.67065	Unknown	Remaining
AGAP013481-RC	1.65048	1.70192	Unknown	Remaining
AGAP013481-RE	1.72119	1.73175	Unknown	Remaining
AGAP013481-RF	1.63861	1.70638	Unknown	Remaining
AGAP013481-RG	1.6771	1.71902	Unknown	Remaining
AGAP000017-RA	0.30828	0.309976	Unknown	Remaining
AGAP000040-RA	0.230092	0.197429	Unknown	Remaining
AGAP000075-RA	0.433175	0.380466	otopetrin	Remaining
AGAP000088-RA	0.0909547	0.036598	CYP4H19	Remaining
AGAP000100-RA	0.13509	0.107559	Unknown	Remaining
AGAP000154-RA	0.104696	0.118864	AMP dependent ligase	Remaining
AGAP000295-RA	0.434053	0.441502	Unknown	Remaining
AGAP000296-RA	0.366599	0.211298	Unknown	Remaining
AGAP000301-RA	0.361008	0.446356	Unknown	Remaining
AGAP000340-RA	0.1764	0.119498	Unknown	Remaining
AGAP000365-RA	0.158393	0.234786	alpha-1,3-fucosyltransferase	Remaining
AGAP000367-RA	0.343477	0.285956	Glyoxalase domain-containing protein 4	Remaining
AGAP000414-RA	0.455723	0.408477	prostaglandin reductase 1	Remaining
AGAP000420-RA	0.151871	0.115522	Unknown	Remaining
AGAP000426-RA	0.260527	0.306792	benzodiazapine receptor	Remaining
AGAP000426-RB	0.282332	0.3054	benzodiazapine receptor	Remaining
AGAP000426-RC	0.274835	0.314127	benzodiazapine receptor	Remaining
AGAP000534-RA	0.434859	0.255763	glutathione synthase	Remaining
AGAP000534-RB	0.437101	0.254375	glutathione synthase	Remaining
AGAP000550-RA	0.0885892	0.0821535	Unknown	Remaining
AGAP000551-RA	0.241636	0.173022	2-oxoglutarate dehydrogenase E1 component DHKTD1	Remaining
AGAP000570-RA	0.0362324	0.031279	Unknown	Remaining
AGAP000579-RA	0.229721	0.259138	Niemann-Pick C1 protein	Remaining
AGAP000604-RA	0.11206	0.0820875	Unknown	Remaining
AGAP000605-RA	0.055714	0.0768962	Unknown	Remaining
AGAP000651-RA	0.357612	0.430826	actin	Remaining
AGAP000651-RC	0.432643	0.440819	actin	Remaining
AGAP000663-RA	0.299859	0.339383	solute carrier family 41	Remaining
AGAP000663-RB	0.315589	0.356451	solute carrier family 41	Remaining
AGAP000689-RA	0.198146	0.236862	Unknown	Remaining
AGAP000690-RA	0.222013	0.254971	Unknown	Remaining
AGAP000692-RA	0.255852	0.274044	cecropin anti-microbial peptide	Remaining
AGAP000699-RA	0.430565	0.431021	Unknown	Remaining
AGAP000699-RB	0.421066	0.424048	Unknown	Remaining
AGAP000718-RA	0.0806759	0.139371	Unknown	Remaining
AGAP000724-RA	0.157786	0.226151	Unknown	Remaining
AGAP000785-RA	0.472526	0.285443	Synaptic vesicle protein	Remaining
AGAP000792-RA	0.188004	0.223103	adenosylhomocysteinase	Remaining
AGAP000807-RA	0.445265	0.316504	Helix-loop-helix transcription factor	Remaining
AGAP000834-RA	0.358483	0.272462	Unknown	Remaining
AGAP000834-RB	0.362152	0.311517	Unknown	Remaining
AGAP000877-RA	0.35416	0.262932	CYP4G17	Remaining
AGAP000881-RA	0.19098	0.117988	aldehyde dehydrogenase family 7 member A1	Remaining
AGAP001011-RA	0.326525	0.21477	Unknown	Remaining
AGAP001027-RA	0.326945	0.421091	sugar transporter ERD6-like 7	Remaining
AGAP001027-RB	0.316653	0.452529	sugar transporter ERD6-like 7	Remaining
AGAP001027-RC	0.317633	0.44976	sugar transporter ERD6-like 7	Remaining
AGAP001037-RA	0.272075	0.256402	Xaa-Pro aminopeptidase	Remaining
AGAP001192-RA	0.0342528	0.0128631	Unknown	Remaining
AGAP001193-RA	0.0863233	0.0650195	Unknown	Remaining
AGAP001198-RA	0.131503	0.0243578	chymotrypsin	Remaining
AGAP001205-RA	0.232813	0.214643	chitin synthase	Remaining
AGAP001212-RA	0.291126	0.380058	peptidoglycan recognition protein (Long)	Remaining
AGAP001212-RB	0.287896	0.371645	peptidoglycan recognition protein (Long)	Remaining
AGAP001240-RA	0.0752452	0.0188249	Thymus-specific serine protease	Remaining
AGAP001283-RA	0.287189	0.442611	Potassium inwardly-rectifying channel subfamily J	Remaining
AGAP001321-RA	0.343747	0.38569	Unknown	Remaining
AGAP001346-RA	0.130502	0.0891313	Unknown	Remaining
AGAP001398-RA	0.388779	0.332155	Unknown	Remaining
AGAP001477-RA	0.195715	0.0550396	Innexin inx2	Remaining
AGAP001588-RA	0.0561871	0.082388	V-type H+-transporting ATPase subunit I	Remaining
AGAP001638-RA	0.321422	0.3619	Unknown	Remaining
AGAP001638-RB	0.32426	0.32662	Unknown	Remaining
AGAP001823-RA	0.414763	0.306617	V-type H+-transporting ATPase subunit G	Remaining
AGAP001881-RA	0.0390395	0.047632	protease m1 zinc metalloprotease	Remaining
AGAP001886-RA	0.366295	0.426987	Unknown	Remaining
AGAP001890-RA	0.272868	0.194164	Unknown	Remaining
AGAP001892-RA	0.178116	0.285862	arrestin domain-containing protein 3	Remaining
AGAP001899-RA	0.218784	0.352307	fatty acid synthase, animal type	Remaining
AGAP001942-RA	0.437913	0.329775	Unknown	Remaining
AGAP001956-RA	0.0514164	0.25442	Niemann-Pick Type C-2	Remaining
AGAP001965-RA	0.268065	0.34652	Sodium-coupled monocarboxylate transporter 1	Remaining
AGAP001966-RA	0.0854177	0.110132	Sodium-coupled monocarboxylate transporter 1	Remaining
AGAP002010-RA	0.185659	0.1554	Unknown	Remaining
AGAP002010-RB	0.189613	0.162145	Unknown	Remaining
AGAP002093-RA	0.154357	0.184401	Unknown	Remaining
AGAP002240-RA	0.140017	0.171045	Unknown	Remaining
AGAP002299-RA	0.24364	0.272175	Unknown	Remaining
AGAP002328-RA	0.206411	0.305693	Unknown	Remaining
AGAP002359-RA	0.105471	0.159213	carbonic anhydrase	Remaining
AGAP002415-RA	0.163289	0.0980729	Unknown	Remaining
AGAP002493-RA	0.371014	0.388432	Unknown	Remaining
AGAP002587-RA	0.162761	0.179216	Unknown	Remaining
AGAP002629-RA	0.0546784	0.0888467	Unknown	Remaining
AGAP002659-RA	0.411173	0.319456	solute carrier family 10 (sodium/bile acid cotransporter)	Remaining
AGAP002724-RA	0.331806	0.404868	Unknown	Remaining
AGAP002756-RA	0.209634	0.124476	Unknown	Remaining
AGAP002826-RA	0.0916179	0.128626	Unknown	Remaining
AGAP002828-RA	0.0596024	0.0587374	Unknown	Remaining
AGAP002847-RA	0.243316	0.259955	Niemann-Pick Type C-2	Remaining
AGAP002848-RA	0.0374672	0.0501423	Niemann-Pick Type C-2	Remaining
AGAP002851-RA	0.093364	0.0330048	Niemann-Pick C2 protein	Remaining
AGAP002852-RA	0.123533	0.165035	Unknown	Remaining
AGAP002862-RA	0.277016	0.262496	CYP6AA1	Remaining
AGAP002868-RA	0.225103	0.163084	CYP6P1	Remaining
AGAP002869-RA	0.321448	0.4327	CYP6P2	Remaining
AGAP002884-RA	0.37907	0.354688	V-type H+-transporting ATPase subunit B	Remaining
AGAP003020-RA	0.387903	0.192902	solute carrier family 2, facilitated glucose transporter member 8	Remaining
AGAP003051-RA	0.211733	0.180824	stearoyl-CoA desaturase (delta-9 desaturase)	Remaining
AGAP003066-RA	0.403363	0.219243	CYP304B1	Remaining
AGAP003176-RA	0.327141	0.395486	solute carrier family 23 (nucleobase transporter)	Remaining
AGAP003195-RA	0.327626	0.436082	Fatty acyl-CoA elongase	Remaining
AGAP003238-RA	0.374207	0.338471	N-myc downstream regulated	Remaining
AGAP003238-RB	0.360545	0.346009	N-myc downstream regulated	Remaining
AGAP003238-RC	0.345777	0.338422	N-myc downstream regulated	Remaining
AGAP003238-RD	0.365642	0.343539	N-myc downstream regulated	Remaining
AGAP003257-RA	0.170374	0.246492	GSTU2	Remaining
AGAP003352-RA	0.396747	0.385466	Stomatin (EPB72)-like 3	Remaining
AGAP003352-RB	0.403488	0.397503	Stomatin (EPB72)-like 3	Remaining
AGAP003352-RC	0.388091	0.38797	Stomatin (EPB72)-like 3	Remaining
AGAP003358-RA	0.330636	0.218485	Unknown	Remaining
AGAP003421-RA	0.213179	0.194018	Unknown	Remaining
AGAP003422-RA	0.353936	0.307548	Endoplasmic reticulum metallopeptidase 1	Remaining
AGAP003536-RA	0.379343	0.406955	solute carrier family 25 (mitochondrial S-adenosylmethionine transporter)	Remaining
AGAP003554-RA	0.101774	0.0993223	Unknown	Remaining
AGAP003561-RA	0.478296	0.394786	Unknown	Remaining
AGAP003581-RA	0.243373	0.348529	D-xylulose reductase A	Remaining
AGAP003692-RA	0.0205006	0.0241387	Unknown	Remaining
AGAP003695-RA	0.152461	0.144049	aminopeptidase N	Remaining
AGAP003713-RA	0.0586283	0.0375846	Unknown	Remaining
AGAP003757-RA	0.0976956	0.0948772	Unknown	Remaining
AGAP003762-RA	0.274345	0.399917	Unknown	Remaining
AGAP003766-RA	0.239552	0.241754	Unknown	Remaining
AGAP003785-RA	0.0605296	0.058574	glucose dehydrogenase (acceptor)	Remaining
AGAP003785-RB	0.236174	0.147633	glucose dehydrogenase (acceptor)	Remaining
AGAP003785-RC	0.202879	0.247709	glucose dehydrogenase (acceptor)	Remaining
AGAP003785-RD	0.193791	0.238106	glucose dehydrogenase (acceptor)	Remaining
AGAP003785-RE	0.224827	0.073567	glucose dehydrogenase (acceptor)	Remaining
AGAP003806-RA	0.414378	0.41033	pseudouridine-5'-phosphate glycosidase	Remaining
AGAP003869-RA	0.28763	0.295232	cytosol aminopeptidase	Remaining
AGAP003995-RA	0.05423	0.107417	Unknown	Remaining
AGAP003999-RA	0.20872	0.241818	Unknown	Remaining
AGAP004088-RA	0.430034	0.415522	Unknown	Remaining
AGAP004094-RA	0.183793	0.39255	Sterol carrier protein-2	Remaining
AGAP004107-RA	0.107552	0.197343	Unknown	Remaining
AGAP004107-RB	0.107332	0.19607	Unknown	Remaining
AGAP004107-RC	0.113532	0.200678	Unknown	Remaining
AGAP004107-RD	0.112906	0.196941	Unknown	Remaining
AGAP004218-RA	0.155573	0.191486	Unknown	Remaining
AGAP004378-RA	0.126574	0.0856986	GSTD11	Remaining
AGAP004382-RA	0.233227	0.176397	GSTD3	Remaining
AGAP004529-RA	0.29164	0.366054	Unknown	Remaining
AGAP004603-RA	0.477526	0.354806	ATP-binding cassette sub-family C member 12	Remaining
AGAP004607-RA	0.254584	0.177553	Unknown	Remaining
AGAP004607-RB	0.266316	0.160708	Unknown	Remaining
AGAP004636-RA	0.377375	0.24032	Sodium-independent sulfate anion transporter	Remaining
AGAP004655-RA	0.469733	0.448357	Unknown	Remaining
AGAP004762-RA	0.328554	0.244609	Alpha-tocopherol transfer protein-like protein	Remaining
AGAP004807-RA	0.141604	0.134624	galectin	Remaining
AGAP004809-RA	0.0421756	0.041292	protease m1 zinc metalloprotease	Remaining
AGAP004860-RA	0.0183808	0.0160827	protease m1 zinc metalloprotease	Remaining
AGAP004880-RA	0.306226	0.217138	L-lactate dehydrogenase	Remaining
AGAP004880-RB	0.329414	0.228716	L-lactate dehydrogenase	Remaining
AGAP004880-RC	0.326586	0.22924	L-lactate dehydrogenase	Remaining
AGAP004883-RA	0.0892333	0.196766	Unknown	Remaining
AGAP004900-RA	0.0265207	0.0225841	Trypsin type 4	Remaining
AGAP004918-RA	0.308217	0.195393	fibrinogen	Remaining
AGAP004920-RA	0.163066	0.174685	Caspase (Short).	Remaining
AGAP004921-RA	0.19121	0.174659	Caspase (Short).	Remaining
AGAP004922-RA	0.167013	0.149707	caspase (short class)	Remaining
AGAP005056-RA	0.364738	0.252206	cyclin-related protein FAM58A	Remaining
AGAP005065-RA	0.247852	0.338297	Unknown	Remaining
AGAP005169-RA	0.10854	0.11522	Unknown	Remaining
AGAP005203-RC	0.349506	0.386462	peptidoglycan recognition protein (Long)	Remaining
AGAP005203-RD	0.319351	0.365525	peptidoglycan recognition protein (Long)	Remaining
AGAP005238-RA	0.0715834	0.119956	solute carrier family 2, facilitated glucose transporter member 3	Remaining
AGAP005246-RA	0.282503	0.297461	Serine Protease Inhibitor (serpin)	Remaining
AGAP005246-RD	0.271903	0.266792	Serine Protease Inhibitor (serpin)	Remaining
AGAP005310-RA	0.0816168	0.301278	Unknown	Remaining
AGAP005319-RA	0.203182	0.240641	Unknown	Remaining
AGAP005342-RA	0.477436	0.369294	malate synthase	Remaining
AGAP005457-RA	0.132735	0.303298	Ser/Thr protein phosphatase/nucleotidase	Remaining
AGAP005458-RA	0.132188	0.284064	Ser/Thr protein phosphatase/nucleotidase	Remaining
AGAP005498-RA	0.103683	0.229229	phospholipid scramblase 2	Remaining
AGAP005498-RB	0.0733982	0.176575	phospholipid scramblase 2	Remaining
AGAP005498-RC	0.0941231	0.208428	phospholipid scramblase 2	Remaining
AGAP005502-RA	0.121212	0.115952	dehydrogenase/reductase SDR family member 11 precursor	Remaining
AGAP005585-RA	0.259055	0.357892	Unknown	Remaining
AGAP005585-RB	0.285501	0.357874	Unknown	Remaining
AGAP005585-RC	0.258958	0.332009	Unknown	Remaining
AGAP005653-RA	0.225928	0.244368	Solute carrier family 7 (cationic amino acid transporter, y+ system)	Remaining
AGAP005757-RA	0.432475	0.182977	carboxylesterase alpha esterase	Remaining
AGAP005929-RA	0.384963	0.291416	pyridoxine kinase	Remaining
AGAP005988-RA	0.0874015	0.275399	pyrimidine nucleoside transport protein	Remaining
AGAP006102-RA	0.199468	0.100108	Unknown	Remaining
AGAP006103-RA	0.0616843	0.0571641	Unknown	Remaining
AGAP006103-RB	0.0740632	0.0641121	Unknown	Remaining
AGAP006103-RC	0.0752466	0.0619603	Unknown	Remaining
AGAP006121-RA	0.464672	0.387545	Unknown	Remaining
AGAP006123-RA	0.133043	0.127846	Unknown	Remaining
AGAP006132-RA	0.252608	0.365003	ganglioside-induced differentiation-associated-protein 1	Remaining
AGAP006157-RA	0.149085	0.4184	Unknown	Remaining
AGAP006194-RA	0.212216	0.25962	Unknown	Remaining
AGAP006197-RA	0.289192	0.396967	Unknown	Remaining
AGAP006202-RA	0.0359412	0.0421464	Unknown	Remaining
AGAP006206-RA	0.100898	0.0425882	carboxypeptidase B	Remaining
AGAP006206-RB	0.0767167	0.0414837	carboxypeptidase B	Remaining
AGAP006209-RA	0.0653148	0.0396963	carboxypeptidase B	Remaining
AGAP006225-RA	0.274752	0.267541	aldehyde oxidase	Remaining
AGAP006227-RA	0.288945	0.218779	alpha esterase	Remaining
AGAP006228-RA	0.361113	0.336136	carboxylesterase	Remaining
AGAP006327-RA	0.0668686	0.0623571	leucine-rich immune protein (Short)	Remaining
AGAP006367-RA	0.397583	0.384256	Unknown	Remaining
AGAP006380-RA	0.111933	0.175774	ATP-binding cassette, subfamily A (ABC1), member 3	Remaining
AGAP006385-RA	0.0878303	0.0798456	Unknown	Remaining
AGAP006398-RA	0.433212	0.11258	Unknown	Remaining
AGAP006400-RA	0.0598806	0.0419304	Alkaline phosphatase 2	Remaining
AGAP006414-RA	0.0903583	0.0291074	chitinase	Remaining
AGAP006416-RA	0.311927	0.398439	Serine protease SP24D	Remaining
AGAP006432-RA	0.0483795	0.0151584	Unknown	Remaining
AGAP006433-RA	0.0861771	0.0968743	Unknown	Remaining
AGAP006434-RA	0.0449708	0.103344	Unknown	Remaining
AGAP006521-RA	0.427662	0.273624	Adenylate cyclase-stimulating G alpha protein	Remaining
AGAP006637-RA	0.115772	0.128768	Oatp58Dc	Remaining
AGAP006637-RB	0.11525	0.134669	Oatp58Dc	Remaining
AGAP006638-RA	0.118294	0.122211	Oatp58Dc	Remaining
AGAP006643-RA	0.184378	0.193989	Unknown	Remaining
AGAP006647-RA	0.281534	0.245131	Unknown	Remaining
AGAP006647-RB	0.261105	0.236646	Unknown	Remaining
AGAP006660-RA	0.385204	0.43086	isocitrate dehydrogenase	Remaining
AGAP006660-RB	0.214106	0.22344	isocitrate dehydrogenase	Remaining
AGAP006660-RC	0.19561	0.221257	isocitrate dehydrogenase	Remaining
AGAP006661-RA	0.363302	0.397553	kinetochore protein NDC80	Remaining
AGAP006664-RA	0.301771	0.139738	Unknown	Remaining
AGAP006690-RA	0.158676	0.247306	BTB (POZ) domain containing 9	Remaining
AGAP006709-RA	0.0123318	0.0162627	Chymotrypsin-1	Remaining
AGAP006710-RA	0.0131779	0.203548	serine-type enodpeptidase	Remaining
AGAP006711-RA	0.0192315	0.0125055	Chymotrypsin-2	Remaining
AGAP006723-RA	0.352038	0.442497	COEAE3G	Remaining
AGAP006724-RA	0.164512	0.195162	COEAE3G	Remaining
AGAP006729-RA	0.179436	0.219409	Ester hydrolase C11orf54	Remaining
AGAP006736-RA	0.446205	0.356338	zinc finger protein GLIS2	Remaining
AGAP006775-RA	0.163343	0.298912	UGT308D1	Remaining
AGAP006793-RA	0.272011	0.34192	Unknown	Remaining
AGAP006795-RA	0.0302992	0.0243091	peritrophin	Remaining
AGAP006796-RA	0.0686121	0.0518969	peritrophin	Remaining
AGAP006907-RA	0.25621	0.253987	Cat eye syndrome chromosome region, candidate 1a	Remaining
AGAP006974-RA	0.39171	0.293651	Toll-like Receptor.	Remaining
AGAP007053-RA	0.0809498	0.0375069	Unknown	Remaining
AGAP007064-RA	0.469602	0.301464	Unknown	Remaining
AGAP007064-RB	0.458014	0.293554	Unknown	Remaining
AGAP007064-RC	0.472458	0.299358	Unknown	Remaining
AGAP007140-RA	0.0701713	0.319224	Ser/Thr protein phosphatase/nucleotidase	Remaining
AGAP007142-RA	0.0551861	0.0401807	Serine-type enodpeptidase	Remaining
AGAP007181-RA	0.385158	0.367368	supervillin	Remaining
AGAP007181-RB	0.377696	0.332001	supervillin	Remaining
AGAP007209-RA	0.13945	0.215428	Unknown	Remaining
AGAP007209-RC	0.133652	0.177433	Unknown	Remaining
AGAP007209-RE	0.121489	0.148677	Unknown	Remaining
AGAP007289-RB	0.464686	0.387754	odorant binding protein	Remaining
AGAP007304-RA	0.207124	0.345517	Unknown	Remaining
AGAP007421-RA	0.185085	0.34341	Similar to mandelate racemase/muconate lactonizing protein	Remaining
AGAP007460-RA	0.386533	0.252985	Acyl-CoA-binding protein 2	Remaining
AGAP007460-RB	0.390815	0.250445	Acyl-CoA-binding protein 2	Remaining
AGAP007480-RA	0.327969	0.264714	CYP6AH1	Remaining
AGAP007612-RA	0.168111	0.277389	Unknown	Remaining
AGAP007619-RA	0.363235	0.268639	cytosolic nonspecific dipeptidase	Remaining
AGAP007631-RA	0.12176	0.0819042	adenylate cyclase	Remaining
AGAP007676-RA	0.209743	0.391301	Unknown	Remaining
AGAP007679-RA	0.0504884	0.0533026	Unknown	Remaining
AGAP007718-RA	0.401575	0.340492	Unknown	Remaining
AGAP007745-RA	0.0543645	0.0608103	Unknown	Remaining
AGAP007747-RA	0.0598806	0.0245141	Unknown	Remaining
AGAP007752-RA	0.159821	0.176553	Unknown	Remaining
AGAP007790-RA	0.325456	0.306658	sodium/potassium-transporting ATPase subunit beta	Remaining
AGAP007793-RA	0.119707	0.305418	Regucalcin protein	Remaining
AGAP007809-RA	0.132159	0.145127	aminopeptidase NPEPL1	Remaining
AGAP007818-RA	0.408735	0.455324	Potassium inwardly-rectifying channel, subfamily J, member 15	Remaining
AGAP007856-RA	0.354456	0.304804	Sugar transporter ERD6-like 10	Remaining
AGAP007889-RA	0.315639	0.25556	UDP-N-acetylglucosamine pyrophosphorylase	Remaining
AGAP007906-RA	0.0225928	0.159454	Spink6	Remaining
AGAP007907-RA	0.123726	0.153456	salivary Kazal 1	Remaining
AGAP007990-RA	0.145416	0.154525	UGT308G1	Remaining
AGAP008065-RA	0.0490871	0.0452836	Unknown	Remaining
AGAP008176-RA	0.144405	0.0614307	dipeptidyl-peptidase 4	Remaining
AGAP008209-RA	0.298577	0.138045	CYP6M1	Remaining
AGAP008213-RA	0.110597	0.154078	CYP6M3	Remaining
AGAP008214-RA	0.0611471	0.064381	CYP6M4	Remaining
AGAP008219-RA	0.275308	0.391881	CYP6Z1	Remaining
AGAP008244-RA	0.248596	0.313588	Unknown	Remaining
AGAP008292-RA	0.0100652	0.0195863	Trypsin-4	Remaining
AGAP008293-RA	0.101064	0.0460014	Trypsin-7	Remaining
AGAP008294-RA	0.0162034	0.020597	Trypsin-3	Remaining
AGAP008295-RA	0.200632	0.0735795	Trypsin-2	Remaining
AGAP008296-RA	0.158624	0.0432904	Trypsin-1	Remaining
AGAP008358-RA	0.459428	0.336032	CYP4H17	Remaining
AGAP008370-RA	0.0244881	0.0382902	carboxypeptidase A	Remaining
AGAP008372-RA	0.252704	0.1912	Unknown	Remaining
AGAP008387-RA	0.371327	0.410002	Unknown	Remaining
AGAP008436-RA	0.125778	0.0998972	Unknown	Remaining
AGAP008437-RA	0.0830307	0.0736879	Unknown	Remaining
AGAP008487-RA	0.0675462	0.0935461	Unknown	Remaining
AGAP008501-RA	0.394211	0.29477	glutaryl-CoA dehydrogenase	Remaining
AGAP008645-RA	0.437899	0.176895	gambicin anti-microbial peptide	Remaining
AGAP008659-RA	0.109724	0.131832	Unknown	Remaining
AGAP008704-RA	0.339751	0.205073	Juvenile hormone-inducible protein	Remaining
AGAP008801-RA	0.305125	0.406651	trafficking kinesin-binding protein 1	Remaining
AGAP008861-RA	0.0240141	0.0298314	female reproductive tract protease GLEANR_896	Remaining
AGAP008922-RA	0.109614	0.131382	cuticular protein RR-2 family (CPR131) [Source:VB Community Annotation;Acc:AGAP010123]	Remaining
AGAP008923-RA	0.313987	0.433442	Unknown	Remaining
AGAP008923-RB	0.303255	0.418222	NA	Remaining
AGAP008961-RA	0.134162	0.260116	maltase	Remaining
AGAP008963-RA	0.141332	0.248048	Unknown	Remaining
AGAP009005-RA	0.209141	0.254535	solute carrier family 30 (zinc transporter), member 2	Remaining
AGAP009036-RA	0.183692	0.26418	solute carrier family 9 (sodium/hydrogen exchanger), member 3	Remaining
AGAP009049-RA	0.362631	0.36146	Chitinase-3-like protein 4	Remaining
AGAP009051-RA	0.167577	0.185551	Unknown	Remaining
AGAP009052-RA	0.140249	0.163867	Lipopolysaccharide-induced TNF-alpha factor	Remaining
AGAP009053-RA	0.252484	0.270396	Lipopolysaccharide-induced TNF-alpha factor	Remaining
AGAP009080-RA	0.457004	0.392944	FAD-dependent oxidoreductase domain-containing protein 1	Remaining
AGAP009154-RA	0.410135	0.439329	actin-related protein 2/3 complex subunit 2	Remaining
AGAP009196-RA	0.227297	0.306471	GSTE7	Remaining
AGAP009197-RA	0.472421	0.410219	GSTE3	Remaining
AGAP009313-RA	0.258083	0.298044	Unknown	Remaining
AGAP009379-RA	0.0900898	0.308039	cellular retinaldehyde-binding protein	Remaining
AGAP009433-RA	0.391032	0.35791	arylformamidase	Remaining
AGAP009500-RA	0.345734	0.334891	POU domain transcription factor, class 2	Remaining
AGAP009527-RA	0.284436	0.44911	Unknown	Remaining
AGAP009551-RA	0.243878	0.352982	sulfotransferase (Sult)	Remaining
AGAP009592-RA	0.231938	0.0574526	Unknown	Remaining
AGAP009593-RA	0.0381273	0.0411366	Zinc carboxypeptidase A 1	Remaining
AGAP009610-RA	0.337684	0.344833	glyoxylate/hydroxypyruvate reductase	Remaining
AGAP009616-RA	0.357181	0.377053	Unknown	Remaining
AGAP009651-RA	0.272685	0.262319	CD63 antigen	Remaining
AGAP009653-RA	0.189655	0.147387	Unknown	Remaining
AGAP009738-RA	0.30971	0.351592	GRX3	Remaining
AGAP009745-RA	0.322542	0.403153	Sugar transporter ERD6-like 4	Remaining
AGAP009788-RA	0.361765	0.358991	translocation protein SEC62	Remaining
AGAP009828-RA	0.184969	0.347784	Unknown	Remaining
AGAP009830-RA	0.0657662	0.0405245	Unknown	Remaining
AGAP009871-RA	0.248894	0.380531	cuticular protein RR-1 family (CPR75)	Remaining
AGAP009906-RA	0.121346	0.156231	Unknown	Remaining
AGAP009907-RA	0.379487	0.379262	leukotriene-A4 hydrolase	Remaining
AGAP009909-RA	0.148319	0.215759	Unknown	Remaining
AGAP009922-RA	0.296673	0.40785	salivary purine nucleosidase	Remaining
AGAP009924-RA	0.214443	0.410617	Unknown	Remaining
AGAP009944-RA	0.380786	0.399324	Retinal dehydrogenase 2	Remaining
AGAP009945-RA	0.206534	0.404881	dihydrodiol dehydrogenase / D-xylose 1-dehydrogenase (NADP)	Remaining
AGAP009946-RA	0.0661981	0.0995121	GSTMS3	Remaining
AGAP009985-RA	0.315119	0.275403	4-nitrophenylphosphatase	Remaining
AGAP010042-RA	0.432502	0.360621	Unknown	Remaining
AGAP010052-RA	0.220467	0.395194	carbonic anhydrase	Remaining
AGAP010056-RA	0.356745	0.295721	hexosaminidase	Remaining
AGAP010142-RA	0.333368	0.324861	dopamine N acetyltransferase	Remaining
AGAP010162-RA	0.222186	0.207653	Unknown	Remaining
AGAP010233-RA	0.302575	0.307965	integrin beta 1	Remaining
AGAP010240-RA	0.187995	0.354964	Late trypsin	Remaining
AGAP010326-RA	0.0530776	0.162618	aquaporin-8	Remaining
AGAP010363-RA	0.107954	0.210853	Unknown	Remaining
AGAP010364-RA	0.135547	0.179576	Unknown	Remaining
AGAP010383-RA	0.0764008	0.0518342	Solute carrier family 15 member 1	Remaining
AGAP010471-RA	0.142497	0.111758	Unknown	Remaining
AGAP010479-RA	0.0263992	0.046859	Unknown	Remaining
AGAP010563-RA	0.41999	0.314994	solute carrier family 7 (cationic amino acid transporter, y+ system)	Remaining
AGAP010571-RA	0.154141	0.107456	Unknown	Remaining
AGAP010579-RA	0.12949	0.0849287	Unknown	Remaining
AGAP010595-RA	0.0790763	0.122194	Unknown	Remaining
AGAP010598-RA	0.154982	0.0856978	Unknown	Remaining
AGAP010641-RA	0.39162	0.351498	Unknown	Remaining
AGAP010733-RA	0.283768	0.337279	Vanin-like protein 1	Remaining
AGAP010764-RA	0.0760088	0.110204	Unknown	Remaining
AGAP010781-RA	0.0864185	0.0586616	Unknown	Remaining
AGAP010794-RA	0.299461	0.351221	Unknown	Remaining
AGAP010961-RA	0.440521	0.246302	CYP6AK1	Remaining
AGAP010973-RA	0.2045	0.236749	Sodium/potassium/calcium exchanger 3	Remaining
AGAP010975-RA	0.218183	0.13447	Unknown	Remaining
AGAP011037-RA	0.0978109	0.105398	Unknown	Remaining
AGAP011096-RA	0.356179	0.353992	CCAAT/enhancer binding protein (C/EBP), invertebrate	Remaining
AGAP011098-RA	0.0469351	0.0866159	beta-aspartyl-peptidase (threonine type)	Remaining
AGAP011173-RA	0.472022	0.43802	60S ribosomal protein L11	Remaining
AGAP011253-RA	0.273787	0.389131	Unknown	Remaining
AGAP011287-RA	0.420628	0.439286	galectin	Remaining
AGAP011302-RA	0.0616404	0.0491195	alkaline phosphatase	Remaining
AGAP011303-RA	0.0696177	0.0440606	Unknown	Remaining
AGAP011315-RA	0.410859	0.34963	Fatty-acid amide hydrolase 2	Remaining
AGAP011322-RA	0.23479	0.191124	Fibulin 2	Remaining
AGAP011359-RA	0.370069	0.432284	Unknown	Remaining
AGAP011369-RA	0.438198	0.307199	gelsolin	Remaining
AGAP011402-RA	0.255603	0.270782	sphingolipid delta-4 desaturase	Remaining
AGAP011426-RA	0.0792425	0.11345	Solute carrier family 17 member 5	Remaining
AGAP011435-RA	0.0689232	0.0722411	carboxypeptidase A	Remaining
AGAP011442-RA	0.0504426	0.0448175	serine carboxypeptidase 1	Remaining
AGAP011453-RA	0.0928483	0.122089	Unknown	Remaining
AGAP011476-RA	0.166316	0.131869	Unknown	Remaining
AGAP011559-RA	0.342042	0.398621	Unknown	Remaining
AGAP011560-RA	0.145505	0.12794	Unknown	Remaining
AGAP011584-RA	0.480741	0.329521	Unknown	Remaining
AGAP011615-RA	0.107946	0.0791581	Unknown	Remaining
AGAP011616-RA	0.209031	0.116494	Unknown	Remaining
AGAP011630-RA	0.311256	0.447385	Unknown	Remaining
AGAP011643-RA	0.430426	0.421051	methuselah-like	Remaining
AGAP011650-RA	0.469441	0.313145	protein-tyrosine phosphatase	Remaining
AGAP011696-RA	0.304141	0.279754	Duplex-specific nuclease	Remaining
AGAP011725-RA	0.376149	0.343245	Unknown	Remaining
AGAP011771-RA	0.430751	0.4256	Unknown	Remaining
AGAP011806-RA	0.320899	0.252228	ornithine decarboxylase	Remaining
AGAP011824-RA	0.387447	0.284623	thioredoxin peroxidase	Remaining
AGAP011859-RA	0.424874	0.433017	beta-glucuronidase	Remaining
AGAP011909-RA	0.19749	0.21578	Unknown	Remaining
AGAP011939-RA	0.00861279	0.0129732	Salivary alpha-amylase	Remaining
AGAP011952-RA	0.330715	0.318582	Caspase (Short).	Remaining
AGAP012156-RA	0.36381	0.167302	ATP-binding cassette sub-family A member 3	Remaining
AGAP012165-RA	0.164472	0.260995	cuticular protein RR-2 family (CPR146) [Source:VB Community Annotation;Acc:AGAP012466]	Remaining
AGAP012251-RA	0.434725	0.354319	inorganic phosphate cotransporter	Remaining
AGAP012253-RA	0.265678	0.241408	UDP-N-acetyl-alpha-D-galactosamine:polypeptide N-acetylgalactosaminyltransferase 6	Remaining
AGAP012261-RA	0.270515	0.236385	UDP-glucose 4-epimerase	Remaining
AGAP012291-RA	0.330863	0.273814	CYP9J3	Remaining
AGAP012292-RA	0.078266	0.128358	CYP9J4	Remaining
AGAP012296-RA	0.0895573	0.194147	CYP9J5	Remaining
AGAP012302-RA	0.275136	0.272264	Sodium-independent sulfate anion transporter	Remaining
AGAP012332-RA	0.337502	0.449704	Differentially expressed in FDCP 6-like protein	Remaining
AGAP012400-RA	0.115	0.12989	alpha-glucosidase	Remaining
AGAP012401-RA	0.0702851	0.164207	Maltase 2	Remaining
AGAP012425-RA	0.145081	0.14525	Unknown	Remaining
AGAP012443-RA	0.335279	0.282032	Unknown	Remaining
AGAP012445-RA	0.35386	0.443939	phosphatidate phosphatase	Remaining
AGAP012529-RA	0.103206	0.086984	galectin	Remaining
AGAP012604-RA	0.158604	0.169721	Unknown	Remaining
AGAP012609-RA	0.224856	0.0881799	Unknown	Remaining
AGAP012635-RA	0.202186	0.379927	Unknown	Remaining
AGAP012679-RA	0.152314	0.212074	Unknown	Remaining
AGAP012745-RA	0.060383	0.0336826	Anpep	Remaining
AGAP012757-RA	0.052147	0.0372333	Aminopeptidase N1	Remaining
AGAP012763-RA	0.387429	0.267262	Cyclin-related protein FAM58A	Remaining
AGAP012818-RA	0.0508873	0.0781015	Unknown	Remaining
AGAP012842-RA	0.0651872	0.187326	Unknown	Remaining
AGAP012945-RA	0.157942	0.151159	CASPS4 protein	Remaining
AGAP012953-RA	0.343539	0.38592	Epidermal retinal dehydrogenase	Remaining
AGAP012960-RA	0.136615	0.205016	Unknown	Remaining
AGAP012984-RA	0.0747334	0.0691833	Protease m1 zinc metalloprotease	Remaining
AGAP013066-RA	0.218437	0.122512	Unknown	Remaining
AGAP013078-RA	0.281212	0.0467055	Plasma glutamate carboxypeptidase precursor	Remaining
AGAP013079-RA	0.194867	0.254136	Unknown	Remaining
AGAP013106-RA	0.0616094	0.157474	Niemann-Pick Type C-2	Remaining
AGAP013124-RA	0.362467	0.29843	Juvenile hormone-inducible protein	Remaining
AGAP013128-RA	0.293825	0.411667	CYP6AA2	Remaining
AGAP013137-RA	0.0349273	0.0703367	Unknown	Remaining
AGAP013146-RA	0.139275	0.117408	Aminopeptidase N1	Remaining
AGAP013146-RB	0.145583	0.122671	Aminopeptidase N1	Remaining
AGAP013146-RC	0.156087	0.123858	Aminopeptidase N1	Remaining
AGAP013155-RA	0.0917167	0.38341	Protease m1 zinc metalloprotease	Remaining
AGAP013188-RA	0.0317286	0.03742	Aminopeptidase N1	Remaining
AGAP013201-RA	0.258972	0.271055	Unknown	Remaining
AGAP013202-RA	0.054662	0.0573627	Unknown	Remaining
AGAP013243-RA	0.255093	0.176616	Juvenile hormone-inducible protein	Remaining
AGAP013255-RA	0.0731938	0.0636144	Aminopeptidase N1	Remaining
AGAP013280-RA	0.251953	0.224031	Calcium and integrin-binding protein 2	Remaining
AGAP013318-RA	0.0763415	0.424576	Outer membrane lipoprotein Blc	Remaining
AGAP013393-RA	0.0322539	0.0399806	Aminopeptidase N1	Remaining
AGAP013458-RA	0.351105	0.44364	Unknown	Remaining
AGAP013458-RC	0.26676	0.372124	Unknown	Remaining
AGAP013490-RA	0.131465	0.0459588	CYP4H24	Remaining
AGAP013543-RA	0.191785	0.277402	Unknown	Remaining
AGAP013544-RA	0.318958	0.234619	L-gulonate 3-dehydrogenase	Remaining
AGAP000040-RA	1.94921	2.20064	Unknown	Midgut
AGAP000100-RA	2.60226	2.19931	Unknown	Midgut
AGAP000154-RA	3.4037	3.06563	AMP dependent ligase	Midgut
AGAP000264-RB	2.18895	1.99654	Unknown	Midgut
AGAP000295-RA	2.30927	1.73146	Unknown	Midgut
AGAP000296-RA	1.9491	1.89478	Unknown	Midgut
AGAP000340-RA	2.38117	2.06879	Unknown	Midgut
AGAP000341-RA	2.82521	1.9693	galectin	Midgut
AGAP000365-RA	2.43028	2.1751	alpha-1,3-fucosyltransferase	Midgut
AGAP000420-RA	2.61304	1.71166	Unknown	Midgut
AGAP000423-RA	2.41159	1.99839	Unknown	Midgut
AGAP000424-RA	2.42983	1.88796	Unknown	Midgut
AGAP000426-RA	2.01699	1.75858	benzodiazapine receptor	Midgut
AGAP000426-RB	1.96722	1.77479	benzodiazapine receptor	Midgut
AGAP000426-RC	2.01971	1.82388	benzodiazapine receptor	Midgut
AGAP000504-RA	2.03675	1.79659	Unknown	Midgut
AGAP000535-RA	2.35499	2.40053	Unknown	Midgut
AGAP000550-RA	2.76032	2.44514	Unknown	Midgut
AGAP000570-RA	2.59238	2.44696	Unknown	Midgut
AGAP000579-RA	2.42177	1.70119	Niemann-Pick C1 protein	Midgut
AGAP000663-RA	2.26307	2.12138	solute carrier family 41	Midgut
AGAP000663-RB	2.36049	2.14992	solute carrier family 41	Midgut
AGAP000689-RA	1.86657	2.07595	Unknown	Midgut
AGAP000690-RA	2.01337	1.9064	Unknown	Midgut
AGAP000718-RA	2.70948	2.29681	Unknown	Midgut
AGAP000807-RA	2.32285	1.7078	Helix-loop-helix transcription factor	Midgut
AGAP000889-RA	1.9983	1.899	Coactosin-like protein	Midgut
AGAP001011-RA	1.96513	2.23393	Unknown	Midgut
AGAP001027-RA	2.27473	1.85848	sugar transporter ERD6-like 7	Midgut
AGAP001027-RB	2.2421	1.90593	sugar transporter ERD6-like 7	Midgut
AGAP001027-RC	2.21325	1.85222	sugar transporter ERD6-like 7	Midgut
AGAP001192-RA	2.7326	2.88983	Unknown	Midgut
AGAP001193-RA	2.57271	2.12078	Unknown	Midgut
AGAP001198-RA	3.39469	2.07037	chymotrypsin	Midgut
AGAP001205-RA	1.93428	1.94067	chitin synthase	Midgut
AGAP001212-RA	1.93742	2.21883	peptidoglycan recognition protein (Long)	Midgut
AGAP001212-RB	1.90591	2.28014	peptidoglycan recognition protein (Long)	Midgut
AGAP001240-RA	2.76672	2.35346	Thymus-specific serine protease	Midgut
AGAP001283-RA	2.30856	1.7992	Potassium inwardly-rectifying channel subfamily J	Midgut
AGAP001313-RA	2.1741	1.98493	Muscular protein 20	Midgut
AGAP001346-RA	2.05514	1.97672	Unknown	Midgut
AGAP001477-RA	2.72908	2.50851	Innexin inx2	Midgut
AGAP001534-RA	2.10331	1.6885	Unknown	Midgut
AGAP001638-RA	2.4231	1.94366	Unknown	Midgut
AGAP001638-RB	2.38333	2.09854	Unknown	Midgut
AGAP001881-RA	2.48527	2.18833	protease m1 zinc metalloprotease	Midgut
AGAP001886-RA	1.88783	1.87383	Unknown	Midgut
AGAP001890-RA	2.48794	1.91969	Unknown	Midgut
AGAP001892-RA	2.48898	2.07506	arrestin domain-containing protein 3	Midgut
AGAP001956-RA	2.55125	2.16811	Niemann-Pick Type C-2	Midgut
AGAP002010-RA	2.33183	1.79231	Unknown	Midgut
AGAP002010-RB	2.3818	1.80757	Unknown	Midgut
AGAP002093-RA	2.32838	2.50241	Unknown	Midgut
AGAP002240-RA	2.53001	2.34926	Unknown	Midgut
AGAP002299-RA	2.65231	1.89231	Unknown	Midgut
AGAP002353-RA	2.06304	2.08357	lipase 3	Midgut
AGAP002415-RA	2.30201	2.25959	Unknown	Midgut
AGAP002508-RA	2.03998	2.19255	protease m1 zinc metalloprotease	Midgut
AGAP002724-RA	2.16326	1.90787	Unknown	Midgut
AGAP002756-RA	2.35941	2.59948	Unknown	Midgut
AGAP002828-RA	2.43116	2.43562	Unknown	Midgut
AGAP002847-RA	2.45231	1.90416	Niemann-Pick Type C-2	Midgut
AGAP002848-RA	2.33655	2.22429	Niemann-Pick Type C-2	Midgut
AGAP002851-RA	2.65896	2.47768	Niemann-Pick C2 protein	Midgut
AGAP002852-RA	2.65724	2.59965	Unknown	Midgut
AGAP002862-RA	1.88063	2.33041	CYP6AA1	Midgut
AGAP002868-RA	2.1557	1.69001	CYP6P1	Midgut
AGAP002869-RA	3.10212	1.85868	CYP6P2	Midgut
AGAP002872-RA	1.98388	2.0794	Lipase 3	Midgut
AGAP003020-RA	2.49695	2.62777	solute carrier family 2, facilitated glucose transporter member 8	Midgut
AGAP003051-RA	2.10959	2.10269	stearoyl-CoA desaturase (delta-9 desaturase)	Midgut
AGAP003066-RA	2.55135	1.82521	CYP304B1	Midgut
AGAP003238-RA	2.20699	2.22637	N-myc downstream regulated	Midgut
AGAP003238-RB	2.21687	2.16919	N-myc downstream regulated	Midgut
AGAP003238-RC	2.24189	2.1706	N-myc downstream regulated	Midgut
AGAP003238-RD	2.21668	2.33478	N-myc downstream regulated	Midgut
AGAP003257-RA	2.69635	2.1791	GSTU2	Midgut
AGAP003421-RA	2.36994	2.39002	Unknown	Midgut
AGAP003536-RA	2.06955	1.87475	solute carrier family 25 (mitochondrial S-adenosylmethionine transporter)	Midgut
AGAP003554-RA	1.96748	1.8888	Unknown	Midgut
AGAP003581-RA	2.05069	1.8891	D-xylulose reductase A	Midgut
AGAP003692-RA	2.51506	2.793	Unknown	Midgut
AGAP003695-RA	2.10549	1.93938	aminopeptidase N	Midgut
AGAP003713-RA	2.27791	2.31434	Unknown	Midgut
AGAP003759-RA	2.04781	1.69413	Juvenile hormone-inducible protein	Midgut
AGAP003762-RA	2.52832	1.94825	Unknown	Midgut
AGAP003785-RA	2.53481	2.5172	glucose dehydrogenase (acceptor)	Midgut
AGAP003785-RB	2.5302	2.48909	glucose dehydrogenase (acceptor)	Midgut
AGAP003785-RC	2.03435	1.94119	glucose dehydrogenase (acceptor)	Midgut
AGAP003785-RD	2.04407	1.90222	glucose dehydrogenase (acceptor)	Midgut
AGAP003785-RE	2.63388	2.3985	glucose dehydrogenase (acceptor)	Midgut
AGAP003806-RA	2.13907	1.81753	pseudouridine-5'-phosphate glycosidase	Midgut
AGAP003904-RA	2.02521	1.78497	AIF-like mitochondrial oxidoreductase (Nfrl)	Midgut
AGAP003904-RB	1.98129	1.73869	AIF-like mitochondrial oxidoreductase (Nfrl)	Midgut
AGAP003926-RA	2.86888	2.02575	Unknown	Midgut
AGAP003995-RA	2.64104	2.13718	Unknown	Midgut
AGAP003999-RA	1.98097	2.42192	Unknown	Midgut
AGAP004088-RA	2.0166	1.69222	Unknown	Midgut
AGAP004094-RA	2.19091	2.2785	Sterol carrier protein-2	Midgut
AGAP004218-RA	2.55965	2.02533	Unknown	Midgut
AGAP004358-RA	1.87101	1.81619	alkyldihydroxyacetonephosphate synthase	Midgut
AGAP004376-RA	2.20869	1.74271	aldose 1-epimerase	Midgut
AGAP004378-RA	2.43232	2.23595	GSTD11	Midgut
AGAP004379-RA	2.00606	1.7666	GSTD6	Midgut
AGAP004382-RA	2.21262	2.01931	GSTD3	Midgut
AGAP004437-RC	1.9387	1.87544	glycerol-3-phosphate dehydrogenase	Midgut
AGAP004529-RA	1.93988	1.82205	Unknown	Midgut
AGAP004607-RA	2.02414	2.07324	Unknown	Midgut
AGAP004607-RB	1.99681	2.04619	Unknown	Midgut
AGAP004636-RA	2.09126	2.06921	Sodium-independent sulfate anion transporter	Midgut
AGAP004737-RA	2.06471	1.85354	Rhomboid-4, isoform B	Midgut
AGAP004762-RA	1.97292	2.01763	Alpha-tocopherol transfer protein-like protein	Midgut
AGAP004793-RA	2.05152	1.95562	ornithine--oxo-acid transaminase	Midgut
AGAP004793-RB	2.04997	1.99081	ornithine--oxo-acid transaminase	Midgut
AGAP004807-RA	2.5525	2.31475	galectin	Midgut
AGAP004809-RA	2.71555	2.39736	protease m1 zinc metalloprotease	Midgut
AGAP004860-RA	2.58325	2.81954	protease m1 zinc metalloprotease	Midgut
AGAP004880-RA	1.93827	2.43816	L-lactate dehydrogenase	Midgut
AGAP004880-RB	1.93079	2.37656	L-lactate dehydrogenase	Midgut
AGAP004880-RC	1.95835	2.43097	L-lactate dehydrogenase	Midgut
AGAP004883-RA	2.21488	2.50657	Unknown	Midgut
AGAP004900-RA	2.34473	2.78936	Trypsin type 4	Midgut
AGAP004918-RA	2.21625	2.03222	fibrinogen	Midgut
AGAP004920-RA	2.4925	2.8157	Caspase (Short).	Midgut
AGAP004921-RA	2.55008	2.465	Caspase (Short).	Midgut
AGAP004922-RA	2.3997	2.48548	caspase (short class)	Midgut
AGAP005056-RA	2.09608	2.17487	cyclin-related protein FAM58A	Midgut
AGAP005065-RA	2.58646	1.87042	Unknown	Midgut
AGAP005169-RA	2.21665	2.27428	Unknown	Midgut
AGAP005246-RA	1.94691	1.86752	Serine Protease Inhibitor (serpin)	Midgut
AGAP005246-RC	2.00764	1.92605	Serine Protease Inhibitor (serpin)	Midgut
AGAP005246-RD	1.87282	1.83209	Serine Protease Inhibitor (serpin)	Midgut
AGAP005246-RE	1.86465	2.31071	Serine Protease Inhibitor (serpin)	Midgut
AGAP005310-RA	2.4696	1.68811	Unknown	Midgut
AGAP005457-RA	2.85139	2.03702	Ser/Thr protein phosphatase/nucleotidase	Midgut
AGAP005458-RA	2.71861	1.97265	Ser/Thr protein phosphatase/nucleotidase	Midgut
AGAP005498-RA	2.83198	2.11748	phospholipid scramblase 2	Midgut
AGAP005498-RB	2.77306	2.32527	phospholipid scramblase 2	Midgut
AGAP005498-RC	2.7564	2.19021	phospholipid scramblase 2	Midgut
AGAP005502-RA	2.2609	1.8198	dehydrogenase/reductase SDR family member 11 precursor	Midgut
AGAP005504-RA	1.88709	1.94147	phospholipid scramblase 1	Midgut
AGAP005504-RB	1.91901	1.97767	phospholipid scramblase 1	Midgut
AGAP005504-RD	1.94287	1.91316	phospholipid scramblase 1	Midgut
AGAP005585-RA	2.25804	2.21534	Unknown	Midgut
AGAP005585-RB	2.34152	2.2035	Unknown	Midgut
AGAP005585-RC	2.29833	2.25897	Unknown	Midgut
AGAP005653-RA	2.00721	2.04459	Solute carrier family 7 (cationic amino acid transporter, y+ system)	Midgut
AGAP005757-RA	1.87523	2.1326	carboxylesterase alpha esterase	Midgut
AGAP005988-RA	2.46441	1.98754	pyrimidine nucleoside transport protein	Midgut
AGAP006102-RA	2.04672	1.97181	Unknown	Midgut
AGAP006103-RA	2.26672	2.04957	Unknown	Midgut
AGAP006103-RB	2.20651	2.06042	Unknown	Midgut
AGAP006103-RC	2.21097	2.131	Unknown	Midgut
AGAP006121-RA	2.12137	2.18953	Unknown	Midgut
AGAP006122-RA	2.39665	1.73038	Unknown	Midgut
AGAP006123-RA	2.4125	2.65919	Unknown	Midgut
AGAP006157-RA	2.56068	1.91118	Unknown	Midgut
AGAP006202-RA	2.57933	2.53412	Unknown	Midgut
AGAP006206-RA	2.52898	2.04658	carboxypeptidase B	Midgut
AGAP006206-RB	2.42777	2.10494	carboxypeptidase B	Midgut
AGAP006209-RA	2.35681	2.44577	carboxypeptidase B	Midgut
AGAP006227-RA	2.04154	1.79886	alpha esterase	Midgut
AGAP006367-RA	2.45588	1.84158	Unknown	Midgut
AGAP006380-RA	2.47751	2.38011	ATP-binding cassette, subfamily A (ABC1), member 3	Midgut
AGAP006385-RA	2.29671	1.76777	Unknown	Midgut
AGAP006398-RA	2.16872	2.0153	Unknown	Midgut
AGAP006400-RA	2.87693	2.43698	Alkaline phosphatase 2	Midgut
AGAP006414-RA	2.61858	2.1061	chitinase	Midgut
AGAP006423-RA	2.53971	1.80654	Cyanogenic beta-glucosidase	Midgut
AGAP006424-RA	1.93032	1.70847	Cyanogenic beta-glucosidase	Midgut
AGAP006432-RA	2.49349	2.25373	Unknown	Midgut
AGAP006433-RA	2.65204	2.26133	Unknown	Midgut
AGAP006434-RA	2.66805	2.11959	Unknown	Midgut
AGAP006521-RA	1.96933	1.83781	Adenylate cyclase-stimulating G alpha protein	Midgut
AGAP006643-RA	2.33326	2.36214	Unknown	Midgut
AGAP006647-RA	2.07346	2.25451	Unknown	Midgut
AGAP006647-RB	2.05203	2.25654	Unknown	Midgut
AGAP006660-RB	2.12292	1.69227	isocitrate dehydrogenase	Midgut
AGAP006661-RA	2.23749	1.88235	kinetochore protein NDC80	Midgut
AGAP006664-RA	2.90985	2.04214	Unknown	Midgut
AGAP006690-RA	2.58705	2.48164	BTB (POZ) domain containing 9	Midgut
AGAP006709-RA	2.34247	2.72926	Chymotrypsin-1	Midgut
AGAP006710-RA	2.5353	1.72204	serine-type enodpeptidase	Midgut
AGAP006711-RA	2.61302	2.43445	Chymotrypsin-2	Midgut
AGAP006775-RA	2.79734	1.78526	UGT308D1	Midgut
AGAP006793-RA	2.15615	1.95903	Unknown	Midgut
AGAP006795-RA	2.51689	2.59318	peritrophin	Midgut
AGAP006796-RA	2.39852	2.3716	peritrophin	Midgut
AGAP006974-RA	2.50403	1.86384	Toll-like Receptor.	Midgut
AGAP007027-RA	1.99049	1.91648	Usher syndrome type-1G protein-like protein	Midgut
AGAP007053-RA	2.71028	2.37057	Unknown	Midgut
AGAP007064-RA	1.98478	2.24171	Unknown	Midgut
AGAP007064-RB	2.03405	2.23328	Unknown	Midgut
AGAP007064-RC	1.92283	2.21209	Unknown	Midgut
AGAP007140-RA	2.53488	1.8888	Ser/Thr protein phosphatase/nucleotidase	Midgut
AGAP007142-RA	2.47744	2.55938	Serine-type enodpeptidase	Midgut
AGAP007181-RA	2.13046	2.05944	supervillin	Midgut
AGAP007181-RB	2.11172	2.0315	supervillin	Midgut
AGAP007209-RA	2.28895	2.1541	Unknown	Midgut
AGAP007209-RC	2.28563	2.11222	Unknown	Midgut
AGAP007209-RE	2.23372	2.13328	Unknown	Midgut
AGAP007289-RB	2.18631	1.78346	odorant binding protein	Midgut
AGAP007291-RA	2.10809	1.79501	Inhibitor of Apoptosis (IAP)	Midgut
AGAP007304-RA	2.58423	2.04858	Unknown	Midgut
AGAP007612-RA	2.92323	1.73541	Unknown	Midgut
AGAP007631-RA	2.61092	2.50019	adenylate cyclase	Midgut
AGAP007676-RA	2.72218	1.78659	Unknown	Midgut
AGAP007679-RA	2.63943	2.41716	Unknown	Midgut
AGAP007718-RA	2.16971	1.9805	Unknown	Midgut
AGAP007745-RA	2.35536	2.05735	Unknown	Midgut
AGAP007747-RA	2.45021	2.56464	Unknown	Midgut
AGAP007793-RA	2.66418	1.84543	Regucalcin protein	Midgut
AGAP007809-RA	2.17156	1.83145	aminopeptidase NPEPL1	Midgut
AGAP007889-RA	1.98979	1.84367	UDP-N-acetylglucosamine pyrophosphorylase	Midgut
AGAP007906-RA	2.57138	2.10006	Spink6	Midgut
AGAP007907-RA	2.2644	2.06547	salivary Kazal 1	Midgut
AGAP008065-RA	2.55074	2.18111	Unknown	Midgut
AGAP008176-RA	2.68688	2.12077	dipeptidyl-peptidase 4	Midgut
AGAP008209-RA	2.028	1.95084	CYP6M1	Midgut
AGAP008214-RA	2.67194	1.99681	CYP6M4	Midgut
AGAP008244-RA	2.19414	2.24805	Unknown	Midgut
AGAP008290-RA	2.30616	1.82101	Trypsin-6	Midgut
AGAP008292-RA	2.45306	2.81301	Trypsin-4	Midgut
AGAP008293-RA	2.27524	1.95774	Trypsin-7	Midgut
AGAP008294-RA	2.40975	2.78074	Trypsin-3	Midgut
AGAP008295-RA	2.58772	2.10947	Trypsin-2	Midgut
AGAP008296-RA	3.00428	2.20036	Trypsin-1	Midgut
AGAP008370-RA	2.56558	2.31509	carboxypeptidase A	Midgut
AGAP008372-RA	2.65156	2.08223	Unknown	Midgut
AGAP008436-RA	2.30787	1.88387	Unknown	Midgut
AGAP008437-RA	2.59974	2.32799	Unknown	Midgut
AGAP008487-RA	2.6346	2.25492	Unknown	Midgut
AGAP008639-RA	1.88324	1.68372	Unknown	Midgut
AGAP008645-RA	1.87459	1.98151	gambicin anti-microbial peptide	Midgut
AGAP008657-RA	2.27046	2.19838	Unknown	Midgut
AGAP008659-RA	2.11644	2.14621	Unknown	Midgut
AGAP008704-RA	1.99954	1.72754	Juvenile hormone-inducible protein	Midgut
AGAP008861-RA	2.83993	1.9718	female reproductive tract protease GLEANR_896	Midgut
AGAP008922-RA	2.09049	1.81899	Unknown	Midgut
AGAP008961-RA	2.62713	1.84387	maltase	Midgut
AGAP008962-RA	2.25149	1.6861	alpha-glucosidase	Midgut
AGAP008963-RA	3.21945	1.85707	Unknown	Midgut
AGAP009036-RA	2.72994	1.85536	solute carrier family 9 (sodium/hydrogen exchanger), member 3	Midgut
AGAP009049-RA	2.32289	1.91654	Chitinase-3-like protein 4	Midgut
AGAP009051-RA	2.50332	2.21301	Unknown	Midgut
AGAP009052-RA	1.98509	2.06018	Lipopolysaccharide-induced TNF-alpha factor	Midgut
AGAP009154-RA	1.91375	1.87425	actin-related protein 2/3 complex subunit 2	Midgut
AGAP009313-RA	2.05508	2.06553	Unknown	Midgut
AGAP009379-RA	2.52947	1.88744	cellular retinaldehyde-binding protein	Midgut
AGAP009500-RA	2.49769	1.75757	POU domain transcription factor, class 2	Midgut
AGAP009592-RA	2.95448	1.71982	Unknown	Midgut
AGAP009593-RA	2.35944	2.62135	Zinc carboxypeptidase A 1	Midgut
AGAP009610-RA	1.92221	1.89708	glyoxylate/hydroxypyruvate reductase	Midgut
AGAP009653-RA	2.09594	1.95441	Unknown	Midgut
AGAP009738-RA	1.88464	2.22981	GRX3	Midgut
AGAP009745-RA	2.37527	1.95069	Sugar transporter ERD6-like 4	Midgut
AGAP009828-RA	2.1413	2.43574	Unknown	Midgut
AGAP009830-RA	2.86192	2.49383	cuticular protein 15 RR-1 family [Source:VB Community Annotation;Acc:AGAP005456]	Midgut
AGAP009906-RA	2.30513	2.02802	Unknown	Midgut
AGAP009907-RA	2.06154	1.83032	leukotriene-A4 hydrolase	Midgut
AGAP009909-RA	2.21995	2.37702	cuticular protein 16 RR-1 family [Source:VB Community Annotation;Acc:AGAP005459]	Midgut
AGAP009924-RA	2.06168	1.90647	Unknown	Midgut
AGAP009945-RA	2.4891	2.04573	dihydrodiol dehydrogenase / D-xylose 1-dehydrogenase (NADP)	Midgut
AGAP009946-RA	2.43583	2.06362	GSTMS3	Midgut
AGAP009954-RA	1.90115	1.84182	Ankyrin repeat domain-containing protein 13C	Midgut
AGAP009985-RA	2.01836	1.90641	4-nitrophenylphosphatase	Midgut
AGAP010042-RA	2.23824	1.89155	Unknown	Midgut
AGAP010052-RA	2.36453	2.15746	carbonic anhydrase	Midgut
AGAP010056-RA	2.25143	2.03489	hexosaminidase	Midgut
AGAP010142-RA	2.13858	2.02769	dopamine N acetyltransferase	Midgut
AGAP010151-RA	2.15099	1.98793	Unknown	Midgut
AGAP010162-RA	2.47066	2.04942	Unknown	Midgut
AGAP010233-RA	2.2142	2.06086	integrin beta 1	Midgut
AGAP010240-RA	2.29765	2.20656	Late trypsin	Midgut
AGAP010243-RA	2.1362	1.97331	Female reproductive tract protease GLEANR_897	Midgut
AGAP010383-RA	3.00926	2.76403	Solute carrier family 15 member 1	Midgut
AGAP010387-RA	2.42295	2.0357	Alanine-glyoxylate aminotransferase	Midgut
AGAP010436-RA	2.11955	1.77754	adenylate cyclase 2	Midgut
AGAP010458-RA	2.2187	1.77717	Ninjurin 1	Midgut
AGAP010471-RA	2.25754	2.7894	Unknown	Midgut
AGAP010479-RA	2.54443	2.19814	Unknown	Midgut
AGAP010571-RA	2.62736	2.72489	Unknown	Midgut
AGAP010578-RA	2.2609	1.90814	Unknown	Midgut
AGAP010579-RA	2.6879	2.62004	Unknown	Midgut
AGAP010595-RA	2.25153	1.9459	Unknown	Midgut
AGAP010598-RA	2.28875	2.38697	Unknown	Midgut
AGAP010641-RA	1.91139	1.8965	Unknown	Midgut
AGAP010764-RA	2.15955	1.85558	Unknown	Midgut
AGAP010781-RA	2.48078	2.69656	Unknown	Midgut
AGAP010826-RA	2.14666	2.29073	Caspase (Short).	Midgut
AGAP010911-RA	2.28504	1.71586	COE09895	Midgut
AGAP010961-RA	1.91322	1.75067	CYP6AK1	Midgut
AGAP010972-RA	2.05065	1.88065	Unknown	Midgut
AGAP011037-RA	2.6235	2.30843	Unknown	Midgut
AGAP011096-RA	2.25833	2.18887	CCAAT/enhancer binding protein (C/EBP), invertebrate	Midgut
AGAP011098-RA	2.27665	2.17558	beta-aspartyl-peptidase (threonine type)	Midgut
AGAP011253-RA	2.58536	1.73124	Unknown	Midgut
AGAP011302-RA	3.01086	2.09926	alkaline phosphatase	Midgut
AGAP011303-RA	2.64906	2.08511	Unknown	Midgut
AGAP011305-RA	2.2354	1.85872	alkaline phosphatase	Midgut
AGAP011369-RA	1.93354	1.85447	gelsolin	Midgut
AGAP011402-RA	2.23657	1.89769	sphingolipid delta-4 desaturase	Midgut
AGAP011435-RA	2.40737	2.35467	carboxypeptidase A	Midgut
AGAP011442-RA	2.33143	2.32889	serine carboxypeptidase 1	Midgut
AGAP011476-RA	2.7077	1.92933	Unknown	Midgut
AGAP011560-RA	2.65566	1.94016	Unknown	Midgut
AGAP011584-RA	2.07676	1.69688	Unknown	Midgut
AGAP011616-RA	2.27827	2.37576	Unknown	Midgut
AGAP011643-RA	2.42754	1.7418	methuselah-like	Midgut
AGAP011650-RA	2.11074	1.8301	protein-tyrosine phosphatase	Midgut
AGAP011653-RA	2.0868	1.69069	membrane dipeptidase	Midgut
AGAP011696-RA	2.40783	1.95686	Duplex-specific nuclease	Midgut
AGAP011697-RA	1.95987	1.9426	Unknown	Midgut
AGAP011725-RA	2.40668	2.4782	Unknown	Midgut
AGAP011806-RA	2.16159	1.82849	ornithine decarboxylase	Midgut
AGAP011824-RA	1.92112	1.88751	thioredoxin peroxidase	Midgut
AGAP011893-RA	2.23706	1.89173	Potentail helicase MOV-10	Midgut
AGAP011939-RA	2.75549	2.36557	Salivary alpha-amylase	Midgut
AGAP011952-RA	2.06261	1.99834	Caspase (Short).	Midgut
AGAP012111-RA	2.19036	1.71586	sphingolipid delta-4 desaturase	Midgut
AGAP012156-RA	2.48646	2.25266	ATP-binding cassette sub-family A member 3	Midgut
AGAP012165-RA	2.46558	2.0197	Alpha-tocopherol transfer protein-like protein	Midgut
AGAP012253-RA	2.72434	1.92321	UDP-N-acetyl-alpha-D-galactosamine:polypeptide N-acetylgalactosaminyltransferase 6	Midgut
AGAP012261-RA	2.02033	2.39446	UDP-glucose 4-epimerase	Midgut
AGAP012292-RA	2.45148	2.07974	CYP9J4	Midgut
AGAP012296-RA	2.36053	2.27344	CYP9J5	Midgut
AGAP012302-RA	2.38235	1.974	Sodium-independent sulfate anion transporter	Midgut
AGAP012317-RA	2.2953	1.69496	Unknown	Midgut
AGAP012400-RA	2.50918	2.23507	alpha-glucosidase	Midgut
AGAP012401-RA	2.42788	2.44681	Maltase 2	Midgut
AGAP012425-RA	2.47616	2.34173	Unknown	Midgut
AGAP012445-RA	2.277	1.94496	phosphatidate phosphatase	Midgut
AGAP012529-RA	2.34611	2.24584	galectin	Midgut
AGAP012609-RA	2.39381	2.35928	Unknown	Midgut
AGAP012635-RA	2.05347	1.90011	Unknown	Midgut
AGAP012679-RA	2.18576	2.38854	Unknown	Midgut
AGAP012745-RA	2.42548	2.65422	Anpep	Midgut
AGAP012757-RA	2.62853	2.31754	Aminopeptidase N1	Midgut
AGAP012763-RA	2.09769	2.11042	Cyclin-related protein FAM58A	Midgut
AGAP012842-RA	2.69353	2.1945	Unknown	Midgut
AGAP012945-RA	2.53187	2.70411	CASPS4 protein	Midgut
AGAP012960-RA	2.17741	3.69994	Unknown	Midgut
AGAP012984-RA	2.76474	1.93737	Protease m1 zinc metalloprotease	Midgut
AGAP013000-RA	2.50902	1.9913	Unknown	Midgut
AGAP013066-RA	2.31321	2.17709	Unknown	Midgut
AGAP013078-RA	2.68903	2.55356	Plasma glutamate carboxypeptidase precursor	Midgut
AGAP013079-RA	2.52243	2.46848	Unknown	Midgut
AGAP013106-RA	2.34481	2.12008	Niemann-Pick Type C-2	Midgut
AGAP013124-RA	1.90018	1.98037	Juvenile hormone-inducible protein	Midgut
AGAP013128-RA	2.20557	1.85226	CYP6AA2	Midgut
AGAP013137-RA	2.45615	1.92421	Unknown	Midgut
AGAP013146-RA	2.21415	2.14968	Aminopeptidase N1	Midgut
AGAP013146-RB	2.13039	2.12848	Aminopeptidase N1	Midgut
AGAP013146-RC	2.18148	2.15952	Aminopeptidase N1	Midgut
AGAP013155-RA	2.72343	1.95429	Protease m1 zinc metalloprotease	Midgut
AGAP013188-RA	2.50177	2.50237	Aminopeptidase N1	Midgut
AGAP013202-RA	2.34593	2.66964	Unknown	Midgut
AGAP013243-RA	1.95929	2.04296	Juvenile hormone-inducible protein	Midgut
AGAP013255-RA	2.35509	2.15405	Aminopeptidase N1	Midgut
AGAP013280-RA	2.5463	2.23326	Calcium and integrin-binding protein 2	Midgut
AGAP013318-RA	2.35937	1.91463	Outer membrane lipoprotein Blc	Midgut
AGAP013393-RA	2.47978	2.46572	Aminopeptidase N1	Midgut
AGAP013458-RA	2.4856	1.8471	Unknown	Midgut
AGAP013458-RC	2.59071	2.00022	Unknown	Midgut
AGAP013490-RA	2.88415	2.45481	CYP4H24	Midgut
AGAP000016-RA	0.0825434	0.156251	Class B Scavenger Receptor (CD36 domain).	Midgut
AGAP000094-RA	0.0481049	0.0407429	4-nitrophenylphosphatase	Midgut
AGAP000182-RA	0.0952648	0.239347	Unknown	Midgut
AGAP000183-RA	0.117849	0.247195	Unknown	Midgut
AGAP000260-RB	0.01858	0.0319566	Mitochondrial ATP synthase epsilon chain	Midgut
AGAP000260-RC	0.0186019	0.0311214	Mitochondrial ATP synthase epsilon chain	Midgut
AGAP000278-RA	0.075864	0.151563	odorant binding protein	Midgut
AGAP000327-RA	0.0576853	0.0999387	tyrosine aminotransferase	Midgut
AGAP000427-RA	0.0496713	0.173555	Vitellogenin receptor	Midgut
AGAP000548-RA	0.106364	0.0448289	GSG1b salivary proteins	Midgut
AGAP000607-RA	0.0143521	0.0256998	SG1-like salivary protein	Midgut
AGAP000609-RA	0.0215449	0.0473083	Unknown	Midgut
AGAP000610-RA	0.033768	0.104864	Unknown	Midgut
AGAP000612-RA	0.0258525	0.0504291	Unknown	Midgut
AGAP000743-RB	0.0631689	0.186286	Unknown	Midgut
AGAP000987-RA	0.0995722	0.206831	control protein HCTL023	Midgut
AGAP001076-RA	0.060622	0.17188	CYP4G16	Midgut
AGAP001076-RB	0.0622133	0.186188	CYP4G16	Midgut
AGAP001076-RC	0.060263	0.154867	CYP4G16	Midgut
AGAP001076-RD	0.0404462	0.0855883	CYP4G16	Midgut
AGAP001116-RA	0.0702672	0.174548	D-amino-acid oxidase	Midgut
AGAP001161-RA	0.026821	0.0417148	long wavelength sensitive opsin	Midgut
AGAP001181-RA	0.0832623	0.148983	Unknown	Midgut
AGAP001185-RA	0.0690346	0.117367	Sodium-coupled monocarboxylate transporter 1	Midgut
AGAP001189-RA	0.0174323	0.034807	odorant binding protein	Midgut
AGAP001189-RB	0.0149822	0.0338317	odorant binding protein	Midgut
AGAP001323-RA	0.0248855	0.0534265	Unknown	Midgut
AGAP001366-RA	0.116082	0.215538	Unknown	Midgut
AGAP001374-RA	0.0801765	0.12438	Unknown	Midgut
AGAP001377-RA	0.0991746	0.181973	Serine Protease Inhibitor (serpin) homologue - unlikely to be inhibitory.	Midgut
AGAP001423-RA	0.0661304	0.13474	Bifunctional purine biosynthesis protein ADE17	Midgut
AGAP001506-RA	0.0333082	0.0773806	guanine nucleotide-binding protein subunit beta, other	Midgut
AGAP001511-RA	0.0858107	0.128989	Unknown	Midgut
AGAP001550-RA	0.114689	0.286758	Sodium-coupled monocarboxylate transporter 1	Midgut
AGAP001556-RA	0.0827242	0.193965	odorant binding protein antennal	Midgut
AGAP001569-RB	0.120637	0.17815	myosin alkali light chain 1	Midgut
AGAP001624-RA	0.108441	0.167134	Unknown	Midgut
AGAP001826-RA	0.0652624	0.10808	lipophorin	Midgut
AGAP001899-RA	0.0920803	0.150708	fatty acid synthase, animal type	Midgut
AGAP002032-RA	0.10796	0.130471	Unknown	Midgut
AGAP002053-RA	0.0415499	0.0771667	Unknown	Midgut
AGAP002102-RA	0.0345116	0.0789908	Unknown	Midgut
AGAP002156-RA	0.0744613	0.151423	putative gonadotrophin releasing hormone receptor 1	Midgut
AGAP002157-RB	0.109577	0.231745	thrombospondin 2/3/4/5	Midgut
AGAP002198-RA	0.106663	0.168235	glycine N-methyltransferase	Midgut
AGAP002268-RA	0.103616	0.174226	Unknown	Midgut
AGAP002291-RA	0.0787505	0.159555	ebony	Midgut
AGAP002341-RA	0.0975201	0.118378	Unknown	Midgut
AGAP002355-RB	0.0893967	0.0874036	glutamine synthetase	Midgut
AGAP002358-RA	0.020014	0.0782536	ADP,ATP carrier protein 2	Midgut
AGAP002358-RB	0.0210733	0.0709595	ADP,ATP carrier protein 2	Midgut
AGAP002358-RC	0.0240476	0.0787318	ADP,ATP carrier protein 2	Midgut
AGAP002518-RA	0.0718918	0.104891	delta-1-pyrroline-5-carboxylate synthetase	Midgut
AGAP002632-RA	0.0512855	0.174789	Unknown	Midgut
AGAP002830-RA	0.0981813	0.141423	C-1-tetrahydrofolate synthase, mitochondrial precursor	Midgut
AGAP002857-RA	0.0383067	0.0595677	Unknown	Midgut
AGAP002857-RB	0.039831	0.0636	Unknown	Midgut
AGAP002890-RA	0.0805982	0.143615	Lipid storage droplets surface-binding protein 1	Midgut
AGAP002890-RB	0.0761084	0.132679	Lipid storage droplets surface-binding protein 1	Midgut
AGAP002905-RA	0.0288114	0.0830015	odorant binding protein	Midgut
AGAP002925-RA	0.05701	0.0982882	poly(U)-specific endoribonuclease	Midgut
AGAP002925-RB	0.0543605	0.091697	poly(U)-specific endoribonuclease	Midgut
AGAP002925-RC	0.0553919	0.0904915	poly(U)-specific endoribonuclease	Midgut
AGAP003027-RA	0.0335309	0.0484459	cuticular protein CPLCG family (CPLCG5) [Source:VB Community Annotation;Acc:AGAP008449]	Midgut
AGAP003038-RA	0.0765039	0.0766943	Unknown	Midgut
AGAP003083-RA	0.10439	0.25538	lipase 3	Midgut
AGAP003195-RA	0.0913802	0.234966	Fatty acyl-CoA elongase	Midgut
AGAP003196-RA	0.120387	0.246718	Elongation of very long chain fatty acids protein 7	Midgut
AGAP003239-RA	0.100335	0.17742	Meiotic chromosome segregation protein	Midgut
AGAP003248-RA	0.0782724	0.177721	Unknown	Midgut
AGAP003334-RA	0.0621138	0.0598761	Cuticular protein unclassified	Midgut
AGAP003354-RA	0.0091006	0.015307	Venom allergen	Midgut
AGAP003408-RA	0.0908987	0.178941	Aldose reductase	Midgut
AGAP003442-RA	0.0996617	0.215046	Unknown	Midgut
AGAP003453-RA	0.100808	0.121505	Unknown	Midgut
AGAP003513-RB	0.0900287	0.178331	Unknown	Midgut
AGAP003516-RA	0.087401	0.288346	Nitrilase family protein (Nit3)	Midgut
AGAP003545-RA	0.0564628	0.16226	OSKAR	Midgut
AGAP003545-RB	0.060942	0.16923	OSKAR	Midgut
AGAP003586-RA	0.0370322	0.0476645	Phosphate carrier, mitochondrial	Midgut
AGAP003620-RA	0.0326563	0.0380315	Unknown	Midgut
AGAP003733-RB	0.106085	0.269724	Alpha-tocopherol transfer protein-like protein	Midgut
AGAP003773-RA	0.0311914	0.0557105	Unknown	Midgut
AGAP003773-RB	0.0369964	0.0584839	Unknown	Midgut
AGAP003774-RA	0.0620767	0.131205	Unknown	Midgut
AGAP003775-RA	0.0316988	0.0869238	Unknown	Midgut
AGAP003776-RA	0.0176776	0.0368615	Unknown	Midgut
AGAP003777-RA	0.0232218	0.0452048	Unknown	Midgut
AGAP003778-RA	0.0237636	0.0383708	Unknown	Midgut
AGAP003937-RA	0.0744016	0.178009	Unknown	Midgut
AGAP003937-RB	0.0607637	0.149008	Unknown	Midgut
AGAP003937-RC	0.0746237	0.174894	Unknown	Midgut
AGAP003938-RA	0.0465307	0.135417	Unknown	Midgut
AGAP003938-RB	0.049561	0.11907	Unknown	Midgut
AGAP003939-RC	0.018696	0.0625059	Unknown	Midgut
AGAP003939-RD	0.0795968	0.161154	Unknown	Midgut
AGAP003960-RA	0.102141	0.131308	Unknown	Midgut
AGAP003977-RA	0.0735355	0.115968	Unknown	Midgut
AGAP004038-RA	0.0169074	0.24973	heme peroxidase	Midgut
AGAP004046-RA	0.0339887	0.0808332	Mpv17-like protein	Midgut
AGAP004046-RB	0.0313477	0.0817615	Mpv17-like protein	Midgut
AGAP004046-RC	0.0296746	0.0762498	Mpv17-like protein	Midgut
AGAP004161-RA	0.0214747	0.0356585	myofilin variant C	Midgut
AGAP004263-RA	0.0336123	0.0575395	takeout 1	Midgut
AGAP004316-RA	0.0825219	0.0867726	Unknown	Midgut
AGAP004334-RA	0.1114	0.257812	Unknown	Midgut
AGAP004638-RA	0.105351	0.255488	Unknown	Midgut
AGAP004719-RA	0.092149	0.222261	Clip-Domain Serine Protease	Midgut
AGAP004787-RA	0.0899903	0.200351	fatty acyl-CoA reductase	Midgut
AGAP004799-RA	0.034823	0.0676139	Unknown	Midgut
AGAP004802-RA	0.0472722	0.105143	4-hydroxyphenylpyruvate dioxygenase	Midgut
AGAP004846-RA	0.092993	0.18259	Class B Scavenger Receptor (CD36 domain).	Midgut
AGAP004846-RB	0.0978446	0.1928	Class B Scavenger Receptor (CD36 domain).	Midgut
AGAP004846-RC	0.0966547	0.145854	Class B Scavenger Receptor (CD36 domain).	Midgut
AGAP004855-RA	0.096325	0.133921	Clip-Domain Serine Protease	Midgut
AGAP004962-RA	0.0712187	0.233179	cyclin B	Midgut
AGAP004963-RA	0.0780671	0.264663	cyclin B	Midgut
AGAP004977-RA	0.120685	0.173164	prophenoloxidase	Midgut
AGAP004988-RA	0.0509223	0.133946	Unknown	Midgut
AGAP005103-RA	0.0168077	0.0340469	Unknown	Midgut
AGAP005194-RA	0.0629633	0.236151	Unknown	Midgut
AGAP005195-RA	0.0525374	0.253764	Unknown	Midgut
AGAP005234-RB	0.0941015	0.093667	copper-zinc (Cu-Zn) superoxide dismutase	Midgut
AGAP005456-RA	0.0757967	0.12886	cuticular protein 15 RR-1 family	Midgut
AGAP005459-RA	0.096113	0.12597	cuticular protein 16 RR-1 family	Midgut
AGAP005611-RA	0.0885245	0.0784761	Unknown	Midgut
AGAP005612-RA	0.0870611	0.128343	Unknown	Midgut
AGAP005733-RA	0.0451903	0.177962	Unknown	Midgut
AGAP005822-RA	0.0479378	0.0299134	Unknown	Midgut
AGAP005865-RA	0.111186	0.207668	fumarylacetoacetase	Midgut
AGAP005888-RA	0.0445523	0.092371	Unknown	Midgut
AGAP005890-RA	0.0217812	0.0356929	Unknown	Midgut
AGAP005890-RB	0.0200417	0.0317167	Unknown	Midgut
AGAP005914-RA	0.0778503	0.132304	Thymus-specific serine protease	Midgut
AGAP006053-RA	0.108834	0.162204	Unknown	Midgut
AGAP006075-RA	0.0505843	0.276303	odorant binding protein	Midgut
AGAP006076-RA	0.0759915	0.206253	odorant binding protein	Midgut
AGAP006080-RA	0.0352299	0.279225	odorant binding protein	Midgut
AGAP006126-RA	0.0143727	0.0506619	ultraviolet wavelength sensitive opsin	Midgut
AGAP006126-RB	0.014611	0.0462161	ultraviolet wavelength sensitive opsin	Midgut
AGAP006177-RA	0.109254	0.218574	Unknown	Midgut
AGAP006181-RA	0.0418075	0.030698	troponin C	Midgut
AGAP006186-RB	0.0416248	0.050224	calcium-transporting ATPase sarcoplasmic/endoplasmic reticulum type	Midgut
AGAP006259-RA	0.0128429	0.0249717	Unknown	Midgut
AGAP006263-RA	0.0254282	0.11024	arrestin Arr2-like	Midgut
AGAP006275-RA	0.0422476	0.0700907	Unknown	Midgut
AGAP006348-RA	0.110384	0.190621	leucine-rich immune protein (Long)	Midgut
AGAP006370-RA	0.0347997	0.0531452	Unknown	Midgut
AGAP006410-RA	0.0624785	0.11156	Unknown	Midgut
AGAP006410-RB	0.0646058	0.126406	Unknown	Midgut
AGAP006420-RA	0.0691537	0.184636	Venom allergen	Midgut
AGAP006421-RA	0.0318961	0.040447	Venom allergen	Midgut
AGAP006480-RA	0.0317986	0.0538041	Unknown	Midgut
AGAP006480-RB	0.0292099	0.0467453	Unknown	Midgut
AGAP006506-RA	0.0114929	0.0119244	Unknown	Midgut
AGAP006507-RA	0.0734086	0.0595892	Unknown	Midgut
AGAP006602-RA	0.0657181	0.0967035	Unknown	Midgut
AGAP006603-RA	0.0892541	0.15028	Unknown	Midgut
AGAP007033-RA	0.0520006	0.0949902	Anopheles Plasmodium-responsive Leucine-Rich Repeat 1C	Midgut
AGAP007039-RA	0.0475175	0.0813516	leucine-rich immune protein (Long)	Midgut
AGAP007043-RA	0.0863508	0.105146	Unknown	Midgut
AGAP007043-RB	0.100818	0.11192	Unknown	Midgut
AGAP007049-RA	0.0717773	0.0844167	Unknown	Midgut
AGAP007249-RA	0.0906793	0.14755	Flightin	Midgut
AGAP007264-RA	0.0788766	0.11823	Elongation of very long chain fatty acids protein 4	Midgut
AGAP007286-RA	0.0837249	0.115143	Unknown	Midgut
AGAP007303-RA	0.116307	0.193354	Unknown	Midgut
AGAP007312-RB	0.0892873	0.155896	Unknown	Midgut
AGAP007312-RC	0.0919141	0.171433	Unknown	Midgut
AGAP007365-RA	0.0392744	0.150161	Unknown	Midgut
AGAP007385-RA	0.0798632	0.141657	C-Type Lysozyme.	Midgut
AGAP007453-RA	0.0973668	0.131242	leucine-rich immune protein (Short)	Midgut
AGAP007454-RA	0.0912692	0.141615	leucine-rich immune protein (Short)	Midgut
AGAP007647-RA	0.0540868	0.142507	Unknown	Midgut
AGAP007711-RA	0.0806365	0.178974	Unknown	Midgut
AGAP007851-RA	0.0291453	0.0549053	Unknown	Midgut
AGAP007903-RA	0.0876312	0.189577	Excitatory amino acid transporter 2 isoform 2	Midgut
AGAP007949-RA	0.0310918	0.0853692	Unknown	Midgut
AGAP007959-RA	0.0825642	0.266347	Unknown	Midgut
AGAP008013-RA	0.0994661	0.17836	Unknown	Midgut
AGAP008051-RA	0.0727619	0.0717128	sensory appendage protein	Midgut
AGAP008054-RA	0.0455065	0.126171	chemosensory protein	Midgut
AGAP008056-RA	0.103642	0.186156	Unknown	Midgut
AGAP008060-RA	0.0639903	0.0894363	imaginal disc growth factor	Midgut
AGAP008061-RA	0.120197	0.167867	imaginal disc growth factor	Midgut
AGAP008127-RA	0.0846853	0.19031	receptor-type tyrosine-protein phosphatase N	Midgut
AGAP008182-RA	0.045795	0.236533	Unknown	Midgut
AGAP008282-RA	0.0521168	0.0771475	Unknown	Midgut
AGAP008284-RA	0.104934	0.0928123	Unknown	Midgut
AGAP008306-RA	0.0281754	0.0566588	Unknown	Midgut
AGAP008307-RA	0.0218715	0.0315335	Unknown	Midgut
AGAP008311-RA	0.0216354	0.0512553	acylphosphatase	Midgut
AGAP008368-RA	0.0881308	0.165394	thioester-containing protein	Midgut
AGAP008369-RA	0.0493455	0.14633	Unknown	Midgut
AGAP008410-RA	0.0180265	0.0899896	Unknown	Midgut
AGAP008438-RA	0.100781	0.260039	Unknown	Midgut
AGAP008444-RA	0.0205072	0.0302472	cuticular protein CPLCG family (CPLCG1)	Midgut
AGAP008449-RA	0.0474539	0.127283	cuticular protein CPLCG family (CPLCG5)	Midgut
AGAP008521-RA	0.0912695	0.175053	low density lipoprotein receptor adapter protein 1	Midgut
AGAP008878-RA	0.0594756	0.191712	defense protein	Midgut
AGAP008892-RA	0.107779	0.14685	Unknown	Midgut
AGAP009106-RA	0.0712837	0.118162	Unknown	Midgut
AGAP009110-RA	0.0731083	0.249971	Unknown	Midgut
AGAP009266-RA	0.0736698	0.121067	Low molecular weight phosphotyrosine protein phosphatase	Midgut
AGAP009430-RA	0.0373235	0.0316176	Unknown	Midgut
AGAP009493-RA	0.0431448	0.0658002	nicotinic acetylcholine receptor subunit alpha 9	Midgut
AGAP009526-RA	0.0424804	0.0652222	Unknown	Midgut
AGAP009556-RA	0.0872566	0.207999	FBN8	Midgut
AGAP009591-RA	0.0927975	0.126951	formyltetrahydrofolate dehydrogenase	Midgut
AGAP009635-RA	0.0627508	0.0786681	Unknown	Midgut
AGAP009656-RA	0.0836284	0.270397	Unknown	Midgut
AGAP009670-RA	0.108944	0.186457	Serine Protease Inhibitor (serpin)	Midgut
AGAP009670-RB	0.0926159	0.163811	Serine Protease Inhibitor (serpin)	Midgut
AGAP009682-RA	0.0560889	0.142782	Unknown	Midgut
AGAP009730-RA	0.0868749	0.160463	myosin III	Midgut
AGAP009751-RA	0.0936312	0.182989	angiotensin-converting enzyme 2	Midgut
AGAP009753-RA	0.045914	0.0890448	Unknown	Midgut
AGAP009849-RA	0.120045	0.239311	SP14D1	Midgut
AGAP009871-RA	0.0377706	0.0741679	cuticular protein RR-1 family (CPR75)	Midgut
AGAP009874-RA	0.0609344	0.0975714	cuticular protein RR-1 family (CPR76)	Midgut
AGAP009974-RA	0.0860293	0.140621	Unknown	Midgut
AGAP009987-RA	0.102807	0.235265	Unknown	Midgut
AGAP009991-RA	0.056546	0.0857528	Cyclophilin B precursor	Midgut
AGAP010032-RA	0.0473561	0.0723752	Unknown	Midgut
AGAP010066-RA	0.0579745	0.14062	Unknown	Midgut
AGAP010122-RA	0.0201843	0.0385848	cuticular protein RR-2 family (CPR132)	Midgut
AGAP010123-RA	0.0646763	0.222285	cuticular protein RR-2 family (CPR131)	Midgut
AGAP010134-RA	0.0568464	0.0839031	arrestin-1	Midgut
AGAP010205-RA	0.118241	0.193073	Unknown	Midgut
AGAP010232-RA	0.0931122	0.253747	all-trans-retinol dehydrogenase (NAD+)	Midgut
AGAP010280-RA	0.0776062	0.131322	Yellow protein	Midgut
AGAP010283-RA	0.113187	0.185477	wingless-type MMTV integration site family, member 7	Midgut
AGAP010415-RA	0.0586495	0.13285	Unknown	Midgut
AGAP010489-RA	0.0591081	0.0797678	odorant binding protein antennal	Midgut
AGAP010502-RA	0.0377993	0.0880705	Unknown	Midgut
AGAP010502-RB	0.021295	0.0488517	Unknown	Midgut
AGAP010530-RA	0.0709702	0.124265	Clip-Domain Serine Protease	Midgut
AGAP010548-RA	0.102284	0.195692	Unknown	Midgut
AGAP010582-RA	0.114977	0.256633	Unknown	Midgut
AGAP010601-RA	0.0696774	0.104102	Unknown	Midgut
AGAP010602-RA	0.089451	0.169958	Insulin-like peptide 3 precursor	Midgut
AGAP010604-RA	0.105553	0.222077	Insulin-like peptide 3 precursor	Midgut
AGAP010730-RA	0.0863873	0.120353	Prophenoloxidase activating factor	Midgut
AGAP010731-RA	0.0703621	0.119345	Clip-Domain Serine Protease	Midgut
AGAP010789-RA	0.0554465	0.180785	Unknown	Midgut
AGAP010833-RA	0.115046	0.230212	Clip-Domain Serine Protease	Midgut
AGAP010968-RA	0.0721433	0.148259	Clip-Domain Serine Protease	Midgut
AGAP011026-RA	0.0323495	0.112202	5' nucleotidase, ecto	Midgut
AGAP011066-RA	0.0861455	0.107631	Aldose reductase	Midgut
AGAP011117-RA	0.0808383	0.19596	leucine-rich immune protein (Coil-less)	Midgut
AGAP011119-RA	0.11932	0.119587	Unknown	Midgut
AGAP011317-RA	0.0443943	0.0910686	Unknown	Midgut
AGAP011356-RA	0.12072	0.165379	Unknown	Midgut
AGAP011368-RA	0.0457778	0.0899534	odorant binding protein	Midgut
AGAP011478-RA	0.0885982	0.162136	Unknown	Midgut
AGAP011515-RA	0.0472364	0.0898252	Cytoplasmic actin	Midgut
AGAP011604-RA	0.0772335	0.122245	Unknown	Midgut
AGAP011780-RA	0.0557634	0.0814115	Clip-Domain Serine Protease	Midgut
AGAP011785-RA	0.0266052	0.04345	Clip-Domain Serine Protease	Midgut
AGAP011789-RA	0.114037	0.116446	Clip-Domain Serine Protease	Midgut
AGAP011971-RA	0.100909	0.17305	Ser/Thr protein phosphatase/nucleotidase	Midgut
AGAP012216-RA	0.106539	0.252509	sterol O-acyltransferase	Midgut
AGAP012217-RA	0.106482	0.229233	sterol O-acyltransferase	Midgut
AGAP012320-RA	0.0779869	0.255163	odorant binding protein	Midgut
AGAP012321-RA	0.0760545	0.122728	odorant binding protein	Midgut
AGAP012352-RA	0.0705134	0.125035	Niemann-Pick C2 protein	Midgut
AGAP012391-RA	0.074471	0.134046	Unknown	Midgut
AGAP012571-RA	0.041798	0.0571725	Unknown	Midgut
AGAP012577-RA	0.0681623	0.13085	Unknown	Midgut
AGAP012703-RA	0.031509	0.163114	takeout 2	Midgut
AGAP012900-RA	0.0992341	0.164768	Unknown	Midgut
AGAP012966-RA	0.10232	0.144823	Unknown	Midgut
AGAP012982-RA	0.0270019	0.0290589	long wavelength sensitive opsin	Midgut
AGAP012985-RA	0.0133181	0.0134896	long wavelength sensitive opsin	Midgut
AGAP013005-RA	0.0539919	0.0817042	Unknown	Midgut
AGAP013028-RA	0.0612536	0.106888	Unknown	Midgut
AGAP013043-RA	0.0581562	0.212573	Unknown	Midgut
AGAP013060-RA	0.047189	0.0702686	Unknown	Midgut
AGAP013149-RA	0.0314137	0.0464527	long wavelength sensitive opsin	Midgut
AGAP013231-RA	0.0879998	0.283755	Nitrilase homolog 2	Midgut
AGAP013252-RA	0.106703	0.213925	Unknown	Midgut
AGAP013256-RA	0.0362707	0.098998	Unknown	Midgut
AGAP013290-RB	0.116142	0.168233	NA	Midgut
AGAP013348-RA	0.0715971	0.115161	Unknown	Midgut
AGAP013365-RA	0.110025	0.138432	Unknown	Midgut
AGAP013481-RA	0.0308466	0.0551071	Unknown	Midgut
AGAP013481-RC	0.0285055	0.0538059	Unknown	Midgut
AGAP013481-RE	0.0299344	0.0561821	Unknown	Midgut
AGAP013481-RF	0.0275054	0.0464321	Unknown	Midgut
AGAP013481-RG	0.0321777	0.0558387	Unknown	Midgut
AGAP013487-RA	0.118699	0.136942	Unknown	Midgut
