# Supplementary material for: Dissecting the organ specificity of insecticide resistance candidate genes in Anopheles gambiae: known and novel candidate genes
Source: BMC Genomics. 2014 Nov 25;15(1):1018. doi: 10.1186/1471-2164-15-1018 (PMC4256904; doi:10.1186/1471-2164-15-1018)
Supplement: Supplementary file 6 — Additional file 6: Figure S3: qPCR validation of body part enrichment of cytochrome P450s. Difference in transcription levels in Tiassalé RNA from individual dissected body parts, compared to the reconstituted whole, were measured by qPCR for six P450 genes and compared to the data obtained from the microarray. Data represent log2 fold change with associated standard error bars. (XLSX 53 KB) [file 12864_2014_6715_MOESM6_ESM.xlsx]

## Sheet: Up Regulated
ID	Description	Body Part	Whole Array Data	Pipeline 1	Pipeline 2	Body Part qPCR
AGAP000163-RA	GSTMS2	Abdomen Integument	1.07272	0.913856	1.21152
AGAP000179-RA	cg2867	Abdomen Integument	1.2194	0.660239	1.60683
AGAP000179-RB	amidophosphoribosyltransferase	Abdomen Integument	1.18747	0.731664	1.66785
AGAP000179-RC	amidophosphoribosyltransferase	Abdomen Integument	0.899835	0.710563	1.64464
AGAP000646-RA	diminutive	Abdomen Integument	1.22284	0.893959	2.07526	0.475085
AGAP000708-RA	phosphorylase b kinase	Abdomen Integument	-0.192771	0.644459	0.635627
AGAP001076-RA	CYP4G16	Abdomen Integument	1.37489	0.0132378	1.45505
AGAP001116-RA	d-amino acid oxidase	Abdomen Integument	1.25683	0.0861533	1.29146
AGAP001468-RA	niemann-pick c1	Abdomen Integument	0.818416	1.05113	1.66962
AGAP001582-RA	transient receptor potential cation channel protein painless	Abdomen Integument	-1.54611	1.32537	4.01452
AGAP001649-RA	glucosylceramidase	Abdomen Integument	NA	1.45173	1.11275
AGAP001717-RA	AGAP001717-PA [Anopheles gambiae str. PEST]	Abdomen Integument	1.83927	1.03715	3.79483	1.37295
AGAP001769-RA	beat protein	Abdomen Integument	NA	1.49255	2.26948
AGAP001769-RD	beat protein	Abdomen Integument	NA	1.48644	2.23062
AGAP002154-RB	stretchin- isoform g	Abdomen Integument	0.543227	0.872822	1.45878
AGAP002194-RB	inositol-trisphosphate 3-kinase	Abdomen Integument	2.194	0.861253	3.23727
AGAP002416-RA	CYP4K2	Abdomen Integument	0.664498	0.844436	1.61784
AGAP002517-RA	AGAP002517-PA [Anopheles gambiae str. PEST]	Abdomen Integument	NA	0.75833	0.951279
AGAP002588-RA	AGAP002588-PA [Anopheles gambiae str. PEST]	Abdomen Integument	0.85194	1.42478	2.82109
AGAP002726-RB	cuticular protein isoform a	Abdomen Integument	2.97253	1.59174	2.54383
AGAP002736-RA	isoform b	Abdomen Integument	1.75445	0.4325	1.64955
AGAP002736-RB	isoform b	Abdomen Integument	2.40782	0.462258	1.93683
AGAP002914-RA	galactokinase 1	Abdomen Integument	1.78627	1.0193	3.02928
AGAP002914-RB	galactokinase 1	Abdomen Integument	1.75922	1.08505	3.04371
AGAP002914-RC	galactokinase 1	Abdomen Integument	1.7438	1.00594	2.95059
AGAP003162-RA	protein unc-13 homolog d	Abdomen Integument	1.94882	1.26447	2.48139
AGAP003341-RB	ecotropic viral integration site	Abdomen Integument	0.432155	0.757009	0.731305
AGAP003515-RA	nitrilase member 2	Abdomen Integument	0.999065	0.909583	3.26534
AGAP003734-RA	cg3823 cg3823-pa	Abdomen Integument	0.439696	1.03534	0.923755
AGAP003755-RA	isoform f	Abdomen Integument	1.11551	0.495914	0.807202
AGAP003814-RA	ptpla domain protein	Abdomen Integument	0.459109	0.813769	1.94952
AGAP003826-RA	proteasome assembly chaperone 2	Abdomen Integument	-0.25668	1.01372	0.625695
AGAP004099-RA	isoform a	Abdomen Integument	NA	0.59132	0.60821
AGAP004248-RA	GPXH3	Abdomen Integument	0.665542	1.80622	1.83988
AGAP004402-RA	sodium-dependent phosphate transporter	Abdomen Integument	0.301146	0.648991	1.39001
AGAP004620-RA	AGAP004620-PA [Anopheles gambiae str. PEST]	Abdomen Integument	0.448046	1.1259	1.08452
AGAP005563-RA	sugar transporter	Abdomen Integument	NA	0.241796	1.90777
AGAP005651-RA	ctu2_anoga ame: full=cytoplasmic trna 2-thiolation protein 2	Abdomen Integument	NA	0.656543	0.797196
AGAP005986-RA	fatty acyl- reductase 1	Abdomen Integument	0.920199	0.653575	1.17482
AGAP006358-RA	ttc27 protein	Abdomen Integument	NA	0.683267	1.04969
AGAP006610-RA	glutaminyl-peptide cyclotransferase	Abdomen Integument	0.300438	0.562927	1.31492
AGAP006727-RA	alpha-esterase	Abdomen Integument	0.729217	0.537753	1.58763
AGAP006741-RA	isoform d	Abdomen Integument	NA	0.916761	2.33213
AGAP006769-RA	AGAP006769-PA [Anopheles gambiae str. PEST]	Abdomen Integument	2.53792	1.82723	3.07418
AGAP006788-RA	arylalkylamine n-acetyltransferase	Abdomen Integument	0.654057	2.08239	2.83434
AGAP006921-RA	ced-6	Abdomen Integument	0.326943	0.296923	0.71761
AGAP006921-RB	ced-6	Abdomen Integument	0.364157	0.353438	0.685152
AGAP006934-RA	AGAP006934-PA [Anopheles gambiae str. PEST]	Abdomen Integument	0.144172	0.619012	0.690125
AGAP007029-RA	glucosyl glucuronosyl transferases	Abdomen Integument	1.76543	1.45704	2.01451
AGAP007045-RA	carboxypeptidase n subunit 2	Abdomen Integument	2.33675	1.51757	3.0133
AGAP007319-RA	AGAP007319-PA [Anopheles gambiae str. PEST]	Abdomen Integument	0.780035	2.09019	2.72654
AGAP007456-RA	membrane glycoprotein lig-1	Abdomen Integument	2.32674	2.32412	4.54735	0.516015
AGAP007490-RA	isoform a	Abdomen Integument	0.241957	0.812143	0.821909
AGAP007691-RB	serpin 18 non-inhibitory serine protease inhibitor	Abdomen Integument	NA	0.698833	0.875352
AGAP007691-RC	serpin 18 non-inhibitory serine protease inhibitor	Abdomen Integument	NA	0.863452	0.921656
AGAP008584-RA	lysosomal alpha-mannosidase (mannosidase alpha class 2b member 1)	Abdomen Integument	1.73728	0.325997	0.554572
AGAP008889-RA	abc transporter	Abdomen Integument	0.535239	0.995215	1.40883
AGAP009110-RA	AGAP009110-PA [Anopheles gambiae str. PEST]	Abdomen Integument	2.43118	0.352657	3.04612
AGAP009214-RA	serine protease	Abdomen Integument	0.786077	1.02153	0.769115
AGAP009521-RA	ankyrin erythrocytic	Abdomen Integument	NA	1.28734	1.85681
AGAP009790-RA	chitin binding peritrophin-	Abdomen Integument	1.33061	0.945728	1.86353
AGAP009842-RA	ribonuclease t2	Abdomen Integument	1.092	0.755034	3.03087
AGAP010047-RA	salivary cys-rich secreted peptide	Abdomen Integument	1.07835	1.54118	3.75954	0.475085
AGAP010681-RA	cytosolic 5 -nucleotidase iii	Abdomen Integument	0.497824	1.05266	1.45156
AGAP010928-RA	tetratricopeptide repeat protein 36	Abdomen Integument	0.890352	1.25708	2.9985
AGAP010935-RA	delta-aminolevulinic acid dehydratase	Abdomen Integument	0.797374	1.38642	1.92249
AGAP010962-RA	AGAP010962-PA [Anopheles gambiae str. PEST]	Abdomen Integument	1.2365	0.763786	1.30285
AGAP011507-RA	COE13O	Abdomen Integument	1.36549	1.13486	1.8448
AGAP013219-RA	elongase	Abdomen Integument	NA	0.808808	1.70315
AGAP000985-RA	actin-related protein 2	Malpighian Tubules	-0.433905	0.633273	1.50666
AGAP001563-RA	glycerol kinase	Malpighian Tubules	0.40673	0.842841	1.68768
AGAP002323-RA	isoform b	Malpighian Tubules	0.440905	0.912765	2.91181
AGAP002867-RA	CYP6P4	Malpighian Tubules	3.64745	0.909102	3.13446
AGAP002869-RA	CYP6P2	Malpighian Tubules	1.92205	0.996068	1.3867
AGAP004382-RA	GSTD3	Malpighian Tubules	1.17291	0.194331	0.875684
AGAP005749-RA	GSTO1	Malpighian Tubules	0.732391	0.545531	1.84812
AGAP006226-RA	aldehyde oxidase	Malpighian Tubules	1.17511	0.569004	3.61175	2.65076
AGAP006576-RB	malate dehydrogenase	Malpighian Tubules	-1.18694	0.953115	1.00057
AGAP007301-RA	isoform a	Malpighian Tubules	NA	1.03119	1.61378
AGAP007793-RA	anterior fat body protein	Malpighian Tubules	0.263954	0.522273	3.10159
AGAP008218-RA	CYP6Z2	Malpighian Tubules	3.25976	0.80085	4.89526	5.95047
AGAP008632-RA	alpha-aminoadipic semialdehyde mitochondrial	Malpighian Tubules	1.70048	1.06474	5.81293	1.33914
AGAP009946-RA	GSTMS3	Malpighian Tubules	0.593849	0.26087	0.935227
AGAP010911-RA	COE09895	Malpighian Tubules	-0.425608	0.431408	1.30527
AGAP011852-RA	short-chain dehydrogenase	Malpighian Tubules	2.16105	0.809235	4.48125	3.20789
AGAP000717-RA	monocarboxylate transporter	Midgut	NA	0.49295	1.94919
AGAP000985-RA	actin-related protein 2	Midgut	-0.433905	0.633273	1.50517
AGAP002323-RA	isoform b	Midgut	0.440905	0.912765	2.91031
AGAP002865-RA	CYP6P3	Midgut	2.86694	1.31025	2.74588
AGAP002869-RA	CYP6P2	Midgut	1.92205	1.19726	1.37819
AGAP003493-RB	sugar transporter	Midgut	0.495677	1.05823	2.03025
AGAP003493-RC	sugar transporter	Midgut	0.340811	1.00261	1.74549
AGAP003493-RD	sugar transporter	Midgut	0.306122	1.03467	1.83183
AGAP003499-RA	AGAP003499-PA [Anopheles gambiae str. PEST]	Midgut	0.208782	0.767111	1.10434
AGAP004808-RA	protease m1 zinc metalloprotease	Midgut	0.590791	0.696421	1.05035
AGAP005749-RA	GSTO1	Midgut	0.732391	0.61575	1.84757
AGAP006222-RA	UGT302A1	Midgut	1.73297	0.898021	3.1114
AGAP006226-RA	aldehyde oxidase	Midgut	1.17511	0.649541	3.97047	0.137504
AGAP006710-RA	chymotrypsin 1	Midgut	NA	0.545602	7.20422
AGAP006792-RA	AGAP006792-PA [Anopheles gambiae str. PEST]	Midgut	-0.836509	0.985984	2.09782
AGAP007301-RA	isoform a	Midgut	NA	1.03119	1.61331
AGAP007552-RA	isoform a	Midgut	-0.46175	0.803887	5.19793
AGAP007650-RA	gadd45 cg11086-pa	Midgut	NA	0.837211	2.1496
AGAP007879-RB	steroid dehydrogenase	Midgut	NA	0.745235	1.712
AGAP008218-RA	CYP6Z2	Midgut	3.25976	0.931133	4.41206	6.99661
AGAP008358-RA	CYP4H17	Midgut	1.91092	0.809225	2.05409
AGAP008632-RA	alpha-aminoadipic semialdehyde mitochondrial	Midgut	1.70048	1.06474	5.82033	2.80116
AGAP008931-RA	sodium-dependent phosphate transporter	Midgut	1.08919	0.57354	2.48752
AGAP010328-RA	triacylglycerol lipase	Midgut	1.85518	1.27655	5.97425
AGAP010911-RA	COE09895	Midgut	-0.425608	0.495373	1.36619
AGAP011434-RA	zinc carboxypeptidase a 1	Midgut	0.351314	0.984718	2.34333
AGAP011984-RA	n-acetyl galactosaminyl transferase 6	Midgut	0.728052	0.956096	2.46285
AGAP013036-RA	ov-16 antigen	Midgut	0.904675	0.536647	2.40828
AGAP013386-RA	dna polymerase zeta catalytic subunit	Midgut	-0.156734	0.777853	1.66956

## Sheet: Down Regulated
ID	Description	Body Part	Whole Array Data	Pipeline 1	Pipeline 2
AGAP001047-RA	inositol polyphosphate 1-phosphatase [Source:VB External Description;Acc:AGAP001047]	Midgut	-0.840944	-2.73996	-3.62044
AGAP001264-RA	Plasma glutamate carboxypeptidase [Source:VB External Description;Acc:AGAP001264]	Midgut	-1.21445	-0.947803	-0.956841
AGAP001303-RA	Unknown	Midgut	-0.224491	-1.50511	-2.13752
AGAP002564-RB	fructose-bisphosphate aldolase, class I [Source:VB External Description;Acc:AGAP002564]	Midgut	0.610378	-1.11664	-1.40116
AGAP002564-RC	fructose-bisphosphate aldolase, class I [Source:VB External Description;Acc:AGAP002564]	Midgut	0.631884	-1.1185	-1.37509
AGAP002564-RD	fructose-bisphosphate aldolase, class I [Source:VB External Description;Acc:AGAP002564]	Midgut	0.655968	-1.10789	-1.37273
AGAP002564-RE	fructose-bisphosphate aldolase, class I [Source:VB External Description;Acc:AGAP002564]	Midgut	0.750998	-1.12411	-1.40009
AGAP003721-RA	annexin B10B [Source:VB Community Annotation;Acc:AGAP003721]	Midgut	NA	-1.48907	-1.87108
AGAP005334-RA	C-Type Lectin (CTL) - mannose binding. [Source:VB Community Annotation;Acc:AGAP005334]	Midgut	NA	-1.98876	-3.03979
AGAP005335-RA	C-Type Lectin (CTL) [Source:VB Community Annotation;Acc:AGAP005335]	Midgut	0.643292	-2.36308	-3.1767
AGAP006096-RA	3-oxoacid CoA-transferase [Source:VB External Description;Acc:AGAP006096]	Midgut	0.317429	-0.475104	-1.21998
AGAP006181-RA	troponin C [Source:VB External Description;Acc:AGAP006181]	Midgut	-0.893391	0.207909	-1.41079
AGAP006821-RA	acetyl-CoA acyltransferase 2 [Source:VB External Description;Acc:AGAP006821]	Midgut	0.470147	-1.00786	-1.6466
AGAP008688-RA	Unknown	Midgut	-1.28851	-0.862644	-1.51023
AGAP010816-RA	thioester-containing protein [Source:VB Community Annotation;Acc:AGAP010816]	Midgut	0.447922	-1.39652	-2.70314
AGAP012703-RA	takeout 2 [Source:VB Community Annotation;Acc:AGAP012703]	Midgut	-0.20164	-2.11574	-1.69917
AGAP013481-RA	Unknown	Midgut	0.370024	-0.660508	-1.098
AGAP013481-RC	Unknown	Midgut	0.357179	-0.767359	-1.10201
AGAP002752-RA	DnaJ (Hsp40) homolog, subfamily C, member 3 [Source:VB External Description;Acc:AGAP002752]	Remaining	NA	-0.62234	-1.10021
AGAP005749-RA	glutathione S-transferase omega class [Source:VB Community Annotation;Acc:AGAP005749]	Remaining	0.732391	-0.542664	-1.67021

## Sheet: Header Definitions
Whole Array Data
Limma fold change of a standard whole organism array, comparing Tiassalé (resistant) and N'Gousso (susceptible)
Pipeline1
GaGa is a microarray analysis package, written for the statistical software R. Fold changes as displayed here represent a direct multiplier from Tiassalé to N'Gousso. Ie if a transcript is 10x in Tiassalé and 2x in N'Gousso, the corresponding fold change would be 5.
Pipeline2
Limma fold change between Tiassalé body part A and N'Gousso body part A.
Body Part qPCR
ΔΔct fold change of Tiassalé body part A and N'Gousso body part A
All data is given as Log2 fold changes
