# Supplementary material for: Dissecting the organ specificity of insecticide resistance candidate genes in Anopheles gambiae: known and novel candidate genes
Source: BMC Genomics. 2014 Nov 25;15(1):1018. doi: 10.1186/1471-2164-15-1018 (PMC4256904; doi:10.1186/1471-2164-15-1018)
Supplement: Supplementary file 7 — Additional file 7: Table S4: qPCR primer list. Forward and reverse primers used for all qPCR reactions. All primer products are between 80 and 150 base pairs and follow MIQE guidelines. (XLSX 46 KB) [file 12864_2014_6715_MOESM7_ESM.xlsx]

## Sheet: Sheet1
DESCRIPTION	I.D	FORWARD	REVERSE
CYP6Z3	AGAP008218	CCACGCAATTGCATTGGTCT	TTCTACGCGCATGGGGAAAC
CYP6Z2	AGAP008217	ACTATCCGTTCGGAGCTGGT	TGTGGCCTGGAACTTGAAC
CYP6P3	AGAP002865	TGTGATTGACGAAACCCTTCGGAAG	ATAGTCCACAGACGGTACGCGGG
CYP12F2	AGAP008020	GCAACAAAGGTCGTTACGCA	AATGTCAGGTGGGCTGTACG
CYP305A1	AGAP005656	TGAACGAGGTACACCGGAAC	GTAACACCCAGTCGTGTCCC
CYP4G17	AGAP000877	TGACGGTGGACATTCTGCTC	GTCACACATTTTCATGACAGCCA
Diminuitive	AGAP000646	CGTCCGATTCCGATGAAGAAA	CGAGGCGGTGCGTATCTTG
Unknown	AGAP001717	TTTGCCATTGTCCCGTTTGC	AACTGTTTCGGTTCGGTGGT
Xanthine Dehydrogenase	AGAP006226	CTAATCTCGGCTGACACGC	GCTGTTAGCTTTGTGCACCTT
LRIM8B	AGAP007456	ACGATGACGATCACACGGATT	CGTCACGCACTAGACAGGTT
Semialdehyde Synthase	AGAP008632	GTTTATGCACGTTGGACCCG	TCCGATCGATTTGGGCATCA
Unknown	AGAP010047	TAGCTGCTACGACGAATCGC	ACTGCCACATCCAGCAACAT
Short-Chain Dehydrogenase/Reductase	AGAP011852	CGAACTCGTTCCACAATGCG	ACAATGACCGCCGGATTGAC
